# Supplementary material for: The PTM profiling of CTCF reveals the regulation of 3D chromatin structure by O-GlcNAcylation
Source: Nat Commun. 2024 Apr 1;15:2813. doi: 10.1038/s41467-024-47048-3 (PMC10985093; doi:10.1038/s41467-024-47048-3)
Supplement: Supplementary file 4 — Source Data [file 41467_2024_47048_MOESM4_ESM.xlsx]

## Sheet: Figure 2
Figure 2e
	Spleen	Heart	Brain	Liver
Value	0.122	0.25	1	0.8
STD	0.00771722	0.0163299	0.244949	0.0339935
Figure 2f
	MEF	pre-iPSC	ESC
Value	0.166667	0.533333	1
STD	0.0169967	0.0531246	0.216025
Figure 2i
	control	Ogt-KD#1	Ogt-KD#2	Ogt-KD#3
Value	1	0.700409	0.591244	0.225769
STD	0.0449691	0.102307	0.0849837	0.0286744
P-value		0.00197161	0.000254288	4.1072e-06
P-VALUE	TTEST	N=3	two-sided test

## Sheet: Figure3c 
Figure 3c
	WT_CTCF	MUT_CTCF
Value	0.983333	1.00433
STD	0.0124722	0.00262467
P-value	0.0802399
P-VALUE	TTEST	N=3	two-sided test

## Sheet: Figure 3e
Figure 3e
Differential binding of CTCF peaks
peak	baseMean	log2FoldChange	lfcSE	stat	pvalue	padj
chr1_3438264_3438524	45	-5.31098e-07	0.439791	-1.20761e-06	0.999999	1
chr1_3601368_3601563	34.75	0.439284	0.465311	0.944065	0.345136	NA
chr1_4132509_4133064	210.5	0.85333	0.183219	4.65743	3.20175e-06	7.95913e-05
chr1_4163385_4163671	36.25	0.139402	0.458481	0.304053	0.761088	NA
chr1_4218334_4218594	41.75	0.364764	0.425368	0.857524	0.391155	0.517169
chr1_4287274_4287429	19.75	-0.182865	0.662636	-0.275966	0.782574	NA
chr1_4322431_4323139	256	0.600242	0.172585	3.47794	0.000505276	0.00355706
chr1_4336052_4336783	346	0.548568	0.152745	3.59139	0.000328922	0.00257536
chr1_4372842_4373373	96.75	-0.291766	0.267524	-1.09062	0.275441	0.398863
chr1_4406714_4407319	296.25	0.676885	0.155807	4.34438	1.39671e-05	0.000243289
chr1_4506440_4507206	298.75	0.298045	0.152023	1.96052	0.0499347	0.110709
chr1_4659870_4660051	27.25	-0.0264728	0.520573	-0.0508533	0.959442	NA
chr1_4758232_4759059	477.25	0.471187	0.124703	3.77848	0.000157786	0.00149397
chr1_4759681_4760524	417	0.474758	0.134287	3.53538	0.000407184	0.00302991
chr1_4769306_4770739	244.75	0.322591	0.169277	1.9057	0.0566887	0.121619
chr1_4773383_4773721	36.75	0.0981798	0.447803	0.219248	0.826457	NA
chr1_4792699_4792852	15.75	-1.10434	0.742463	-1.4874	0.13691	NA
chr1_4818675_4819310	42.25	-0.291232	0.402349	-0.723828	0.469171	0.590371
chr1_4830711_4830889	12	-0.485428	0.90862	-0.534248	0.59317	NA
chr1_4841930_4842172	32.75	1.1343	0.543278	2.08788	0.0368086	NA
chr1_4845292_4846066	160.75	0.530936	0.209487	2.53446	0.011262	0.0361001
chr1_4856167_4856478	32.75	0.110182	0.489592	0.225049	0.821941	NA
chr1_4867240_4867559	34.75	-0.524662	0.475236	-1.104	0.269591	NA
chr1_4878615_4878855	28.5	0.5639	0.515579	1.09372	0.274077	NA
chr1_4882542_4882761	23.75	-0.152004	0.590272	-0.257515	0.796781	NA
chr1_4904538_4904906	33.75	-0.952175	1.62566	-0.585716	0.558067	NA
chr1_5060255_5060787	171.25	0.523785	0.202702	2.58401	0.00976578	0.0324629
chr1_5074184_5074335	11	0.951088	0.990971	0.959753	0.33718	NA
chr1_5089388_5089579	30	0.840521	0.559211	1.50305	0.132827	NA
chr1_5093076_5093783	121	-0.505891	0.243784	-2.07516	0.0379718	0.0898755
chr1_5098770_5098928	16	-0.641547	0.743601	-0.862756	0.388271	NA
chr1_5128633_5129006	72.25	0.452967	0.309372	1.46415	0.143154	0.24394
chr1_5173506_5173936	98.75	0.300578	0.28209	1.06554	0.286631	0.411201
chr1_5196894_5197237	67.75	0.913016	0.32463	2.81248	0.00491605	0.0193423
chr1_5857733_5857885	22	0.530514	0.632582	0.838648	0.401667	NA
chr1_5894810_5895379	169.25	-0.0554133	0.212171	-0.261173	0.793959	0.858353
chr1_5905310_5905794	159.5	0.336182	0.213208	1.57678	0.114846	0.207081
chr1_5907933_5908342	73.25	0.366322	0.337414	1.08567	0.277624	0.401244
chr1_6123774_6124127	51.25	0.268196	0.367402	0.729978	0.465404	0.586864
chr1_6125084_6125615	228.25	0.592868	0.176305	3.36274	0.000771733	0.0048692
chr1_6132225_6132666	54	0.624032	0.360847	1.72935	0.0837464	0.163737
chr1_6133823_6134466	227.75	0.727682	0.18382	3.95866	7.53716e-05	0.00085386
chr1_6142532_6142911	74.5	0.330645	0.334112	0.989622	0.322359	0.448931
chr1_6180607_6180921	34.25	-0.317191	0.505982	-0.626881	0.530737	NA
chr1_6262237_6262835	194.75	0.0926308	0.195079	0.474838	0.634903	0.73396
chr1_6320791_6321007	39.5	-0.441706	0.444745	-0.993167	0.320629	0.447209
chr1_6391569_6391990	46.25	0.0467937	0.429412	0.108972	0.913225	0.941904
chr1_6396266_6396875	273.25	0.331435	0.162839	2.03536	0.041815	0.0967343
chr1_6400153_6400591	104.25	0.228818	0.279628	0.818295	0.413189	0.538017
chr1_6407799_6408480	334.75	0.655352	0.147576	4.44077	8.96363e-06	0.000175972
chr1_6473290_6473771	107.75	0.452207	0.253463	1.78412	0.0744045	0.149758
chr1_6849080_6849523	99.75	0.16651	0.271021	0.614381	0.538964	0.652664
chr1_6959479_6959832	68.25	0.179909	0.331337	0.542978	0.587145	0.694785
chr1_6969680_6970072	62.75	0.428458	0.329865	1.29889	0.193983	0.307357
chr1_6987664_6988247	197	0.548436	0.192043	2.85579	0.00429293	0.0174459
chr1_7000315_7000730	91.5	-0.189478	0.272549	-0.695207	0.486925	0.606498
chr1_7093658_7093932	35.75	0.222392	0.451081	0.49302	0.621998	NA
chr1_7095652_7095905	17.5	-0.499572	0.755502	-0.661245	0.508455	NA
chr1_7114923_7115430	46.5	-0.186414	0.393517	-0.473711	0.635706	0.734571
chr1_7116431_7116628	19	0.943415	0.655499	1.43923	0.150085	NA
chr1_7131545_7132125	60.5	-0.215013	0.361	-0.595605	0.551439	0.663931
chr1_7194626_7195414	268.75	0.534806	0.165418	3.23305	0.00122477	0.00688517
chr1_7196810_7196978	18.5	0.633871	0.708513	0.894649	0.370975	NA
chr1_7209017_7209351	87.75	0.626185	0.289719	2.16136	0.0306679	0.0763346
chr1_7243215_7243388	42.5	0.72792	0.416615	1.74723	0.0805983	0.159162
chr1_7302744_7302981	20.25	-0.106916	0.623368	-0.171513	0.86382	NA
chr1_7385503_7385911	22.5	-0.0641312	0.622502	-0.103022	0.917946	NA
chr1_7386603_7387813	1255.5	0.296356	0.0787291	3.76426	0.000167045	0.00155919
chr1_7388248_7388765	365	0.193968	0.154158	1.25825	0.208302	0.324445
chr1_7533366_7534036	229.25	0.344603	0.178023	1.93572	0.052902	0.115501
chr1_7554006_7554358	23.75	0.777607	0.58872	1.32084	0.186554	NA
chr1_7661902_7662156	18.5	-0.799702	0.691928	-1.15576	0.24778	NA
chr1_7759662_7760241	115.75	0.15595	0.246876	0.631695	0.527586	0.642569
chr1_8277602_8278047	85	1.02553	0.296928	3.45382	0.000552713	0.00379686
chr1_8668833_8669173	77	0.971985	0.315192	3.08379	0.00204383	0.0100625
chr1_8750293_8750731	87.5	0.516575	0.284778	1.81396	0.069684	0.142364
chr1_8931472_8931693	14.75	-0.146842	0.783764	-0.187356	0.851382	NA
chr1_9091005_9091287	48.5	0.603578	0.3828	1.57674	0.114855	0.207081
chr1_9439178_9439504	36.75	-0.0981809	0.454102	-0.216209	0.828825	NA
chr1_9453428_9453607	25.25	0.373457	0.583919	0.639571	0.522452	NA
chr1_9459341_9460164	299.25	-0.0168739	0.152565	-0.110601	0.911933	0.94093
chr1_9531175_9531960	754.5	0.512019	0.102543	4.99322	5.93816e-07	2.13586e-05
chr1_9535125_9535541	285.75	0.275998	0.162026	1.70342	0.0884892	0.170551
chr1_9539053_9539453	45.25	-0.565063	0.390727	-1.44618	0.148126	0.250508
chr1_9563149_9563730	243.5	0.142311	0.16795	0.84734	0.396805	0.522631
chr1_9611493_9611946	96.25	0.0374745	0.266727	0.140498	0.888267	0.925148
chr1_9681024_9681270	29.25	-0.371969	0.535957	-0.694029	0.487664	NA
chr1_9685606_9685866	49	0.415037	0.374393	1.10856	0.267621	0.390463
chr1_9686806_9687313	168	0.70044	0.210736	3.32378	0.000888076	0.00540074
chr1_9691833_9692037	13.75	-0.157543	0.857157	-0.183797	0.854173	NA
chr1_9693008_9693595	176.5	-9.38058e-07	0.50137	-1.87099e-06	0.999999	1
chr1_9719473_9719967	85	0.0679038	0.282929	0.240003	0.810328	0.869941
chr1_9730900_9731191	40.75	0.337869	0.414416	0.81529	0.414906	0.539727
chr1_9762621_9763467	486	0.205172	0.122898	1.66944	0.0950292	0.180047
chr1_9804847_9805118	24.25	-1.1592	0.571202	-2.0294	0.0424173	NA
chr1_9819593_9819783	27.25	-0.292181	0.553562	-0.527821	0.597624	NA
chr1_9835797_9836324	100	0.158857	0.262857	0.604347	0.545613	0.65882
chr1_9855503_9855812	59.5	-0.291956	0.336742	-0.867003	0.38594	0.511975
chr1_9889856_9890059	9.5	-0.616672	1.11584	-0.552652	0.580502	NA
chr1_9899450_9899674	19	0.152002	0.691209	0.219907	0.825943	NA
chr1_9904945_9905102	13.75	-1.8413	0.863346	-2.13275	0.0329452	NA
chr1_9925380_9925867	36.75	-0.335185	0.4538	-0.738618	0.460139	NA
chr1_9928927_9929544	57	-0.407658	0.371188	-1.09825	0.272094	0.395377
chr1_9930349_9930639	17	-0.341038	0.707454	-0.482063	0.629761	NA
chr1_9931208_9931631	31.75	-0.481533	0.487011	-0.988752	0.322784	NA
chr1_9941698_9942438	112	0.587646	0.250769	2.34338	0.0191101	0.0538477
chr1_9943794_9944148	51.75	0.521346	0.382571	1.36274	0.172963	0.281616
chr1_9947800_9947962	20	-0.144391	0.650747	-0.221885	0.824404	NA
chr1_9974947_9975254	35	0.542149	0.474795	1.14186	0.253513	NA
chr1_9979807_9980515	222	0.372477	0.178708	2.08428	0.0371346	0.0883266
chr1_9982551_9982797	23.25	0.0310261	0.570519	0.0543823	0.956631	NA
chr1_9985550_9985776	23.5	0.370368	0.584527	0.633619	0.52633	NA
chr1_9997214_9997870	200.5	0.187345	0.185756	1.00855	0.313188	0.439677
chr1_10021667_10022425	57.75	-0.543444	0.374537	-1.45098	0.146787	0.248861
chr1_10029443_10029897	268.75	-0.0993505	0.173458	-0.572765	0.566804	0.676957
chr1_10079534_10080201	450.5	0.551015	0.124203	4.43642	9.14672e-06	0.000178794
chr1_10104739_10105148	78.5	-2.72922e-07	0.294476	-9.26807e-07	0.999999	1
chr1_10171775_10172245	71.5	0.283393	0.311718	0.909132	0.36328	0.489604
chr1_10186989_10187484	132.75	0.310929	0.232063	1.33985	0.180296	0.290514
chr1_10211296_10211456	19.25	-0.415038	0.639596	-0.648907	0.516398	NA
chr1_10387900_10388333	117.25	0.240492	0.268997	0.894032	0.371305	0.497585
chr1_10420031_10420305	36.25	-0.139404	0.439248	-0.317369	0.750964	NA
chr1_10478184_10478826	240.25	0.481824	0.170032	2.83372	0.0046009	0.0184117
chr1_10749636_10750170	179	0.315582	0.203001	1.55459	0.120044	0.213917
chr1_10825576_10826183	141.25	-0.220022	0.232258	-0.947317	0.343477	0.470316
chr1_10827266_10827717	78.5	-2.79794e-07	0.29829	-9.37993e-07	0.999999	1
chr1_10843009_10843275	20.25	-0.106916	0.619942	-0.172461	0.863075	NA
chr1_10870013_10870536	61.75	-0.364054	0.333575	-1.09137	0.27511	0.398518
chr1_10947779_10947929	22.25	0.0324204	0.700224	0.0463	0.963071	NA
chr1_11055152_11055682	190.25	0.659615	0.198639	3.32067	0.00089803	0.00544887
chr1_11087309_11087606	35	-0.584963	0.452707	-1.29214	0.196307	NA
chr1_11130026_11130418	99.25	0.372726	0.299356	1.24509	0.213097	0.330069
chr1_11141571_11141962	70.25	0.508341	0.337176	1.50764	0.131646	0.229055
chr1_11223780_11224461	216.25	0.675904	0.179591	3.76358	0.000167501	0.00156271
chr1_11267910_11268254	36.5	-0.118645	0.441639	-0.268647	0.788201	NA
chr1_11319880_11320032	13.5	-0.652078	0.862268	-0.756235	0.449508	NA
chr1_11320256_11320686	28.75	-0.125532	0.577948	-0.217202	0.828051	NA
chr1_11340825_11341563	137.75	0.567528	0.22719	2.49803	0.0124887	0.0389895
chr1_11343367_11343659	29.25	-0.321929	0.501082	-0.642467	0.52057	NA
chr1_11375753_11376354	211.5	0.122857	0.186931	0.65723	0.511033	0.627727
chr1_11385556_11385954	30.5	-0.624491	0.49442	-1.26308	0.206561	NA
chr1_11386120_11386435	27.5	-0.864345	0.564976	-1.52988	0.126046	NA
chr1_11391236_11391583	24.75	-0.263035	0.556734	-0.472461	0.636598	NA
chr1_11456220_11457441	287.75	-0.0275763	0.159714	-0.172661	0.862918	0.907926
chr1_11555075_11555873	215.75	0.32569	0.193053	1.68705	0.0915932	0.175159
chr1_11647619_11648383	440.5	0.418859	0.126298	3.31644	0.000911709	0.00550759
chr1_11861133_11861331	30.75	-0.306104	0.50607	-0.604864	0.545269	NA
chr1_12018263_12018499	46	0.442518	0.439299	1.00733	0.313778	0.440242
chr1_12625363_12625527	17.5	0.247926	0.686119	0.361346	0.717841	NA
chr1_12689140_12689613	108.5	0.0798005	0.252987	0.315433	0.752433	0.826933
chr1_12691632_12692156	172.25	0.129909	0.219523	0.591778	0.553999	0.666254
chr1_12734647_12735240	52.5	-0.0549669	0.391998	-0.140222	0.888484	0.925311
chr1_12826668_12827450	438.5	0.420797	0.126986	3.31372	0.000920625	0.00554817
chr1_12832849_12833156	79	0.219566	0.29645	0.74065	0.458905	0.580814
chr1_12854037_12854770	223	0.0582331	0.195935	0.297206	0.766309	0.837135
chr1_12855475_12855835	43.5	0.199308	0.423422	0.470708	0.637849	0.736371
chr1_12925831_12926327	138.75	0.456065	0.229303	1.98891	0.0467108	0.105194
chr1_12980084_12980706	602.5	0.235182	0.109195	2.15379	0.0312569	0.0774526
chr1_12982822_12983043	34.25	-2.09398	0.543759	-3.85093	0.00011767	NA
chr1_13005756_13006018	18.5	0.313157	0.698895	0.448074	0.6541	NA
chr1_13039997_13040751	419.5	0.237834	0.129836	1.8318	0.0669817	0.138035
chr1_13041996_13042689	442	0.0326415	0.134133	0.243352	0.807732	0.868034
chr1_13061571_13061825	31	0.421826	0.478981	0.880673	0.378495	NA
chr1_13069378_13070051	88.25	-0.155455	0.297241	-0.522992	0.60098	0.706402
chr1_13074930_13075313	52.75	0.205469	0.367386	0.559273	0.575976	0.685138
chr1_13107749_13108103	75.5	1.35216	0.315447	4.2865	1.81514e-05	0.000294868
chr1_13124183_13124917	306.25	-0.309745	0.156424	-1.98016	0.0476856	0.106897
chr1_13128248_13128767	173.75	0.439285	0.201925	2.17548	0.0295941	0.0742804
chr1_13132757_13133549	194.5	0.547968	0.190743	2.87281	0.00406845	0.0167595
chr1_13141000_13141627	200.5	0.658808	0.189568	3.47531	0.000510255	0.00358046
chr1_13153709_13153879	25	0.289506	0.607919	0.476224	0.633915	NA
chr1_13180790_13180967	18.5	0.313157	0.746718	0.419377	0.674941	NA
chr1_13189235_13189600	73	0.60145	0.340984	1.76387	0.0777541	0.154881
chr1_13217269_13217753	130	0.323176	0.230094	1.40454	0.160158	0.265762
chr1_13220114_13220282	22	0.131244	0.587457	0.22341	0.823217	NA
chr1_13345741_13346177	95.25	0.281094	0.277843	1.0117	0.311681	0.437934
chr1_13366861_13367240	91.5	0.0946366	0.279942	0.338057	0.73532	0.813742
chr1_13392894_13393214	44.25	-0.646363	0.409386	-1.57886	0.114368	0.206442
chr1_13490488_13491009	139.25	0.507657	0.226005	2.24621	0.0246903	0.0649429
chr1_13515391_13515679	12	-0.362571	0.975795	-0.371565	0.710217	NA
chr1_13521345_13521980	371.5	0.355175	0.140019	2.53663	0.0111926	0.0359385
chr1_13525250_13525469	16.75	-1.13124	0.714936	-1.5823	0.113581	NA
chr1_13579941_13580499	434.5	0.252993	0.13527	1.87029	0.061444	0.129369
chr1_13608673_13608899	10.5	-0.275636	1.11946	-0.246223	0.805509	NA
chr1_13613780_13614207	61.75	0.435501	0.331106	1.31529	0.188411	0.3005
chr1_13614858_13615145	42.75	0.219781	0.422415	0.520296	0.602858	0.707952
chr1_13615815_13616319	45.25	-0.0797276	0.406064	-0.196343	0.844342	0.894035
chr1_13622319_13622675	62.5	0.138605	0.340694	0.406831	0.684132	0.772765
chr1_13649823_13650156	44.25	0.212303	0.405133	0.524033	0.600255	0.705795
chr1_13654275_13654735	24	-9.80085e-07	0.650913	-1.50571e-06	0.999999	NA
chr1_13687386_13688355	182.25	0.218105	0.195568	1.11524	0.264749	0.387518
chr1_13696178_13696949	347	0.47403	0.144542	3.27953	0.0010398	0.00608239
chr1_13773988_13775105	789.75	0.502825	0.101797	4.93947	7.83355e-07	2.68373e-05
chr1_13778960_13779918	753.5	0.340466	0.112024	3.03923	0.00237184	0.0112144
chr1_13829632_13830187	159	0.457473	0.213122	2.14653	0.0318306	0.0785186
chr1_14123754_14124055	37	-1.01465	0.456738	-2.22151	0.0263166	NA
chr1_14127820_14128150	60.5	0.191048	0.377849	0.505619	0.613124	0.716734
chr1_14321255_14321410	32.25	-0.0223684	0.475818	-0.0470104	0.962505	NA
chr1_14560674_14561196	125.25	-0.0172782	0.239078	-0.0722701	0.942387	0.961845
chr1_14625865_14626396	58.75	-1.15003	0.367887	-3.12603	0.00177182	0.00904892
chr1_14676305_14676533	44.25	0.245112	0.399856	0.613	0.539876	0.65349
chr1_14696176_14696712	114.5	1.02369	0.25146	4.07099	4.6814e-05	0.000596708
chr1_14718925_14719606	241.5	0.568801	0.17049	3.33627	0.000849104	0.0052154
chr1_14728359_14728812	56.75	0.0127107	0.345293	0.0368114	0.970635	0.980325
chr1_14730011_14730700	268.25	0.326769	0.175599	1.86088	0.0627608	0.131439
chr1_14733064_14733306	20.5	-0.140863	0.625876	-0.225066	0.821928	NA
chr1_14852326_14852920	171.25	0.0379123	0.208461	0.181868	0.855687	0.902366
chr1_14908851_14909147	48.25	0.436863	0.420218	1.03961	0.29852	0.424264
chr1_14970479_14970782	57	-3.48852e-07	0.345856	-1.00866e-06	0.999999	1
chr1_14997638_14998246	282.5	-0.343779	0.157234	-2.18642	0.0287851	0.0728067
chr1_15007752_15008127	51.75	0.0418198	0.372422	0.112291	0.910592	0.939959
chr1_15101474_15101992	100	0.465663	0.263921	1.76441	0.0776635	0.154768
chr1_15317362_15317964	250	0.489385	0.172779	2.83243	0.00461963	0.018459
chr1_15611887_15612509	220	0.382573	0.185693	2.06025	0.0393748	0.092426
chr1_15634048_15634593	79.5	-0.0907658	0.314394	-0.2887	0.772811	0.84184
chr1_15655388_15655547	8.75	-0.758993	1.23844	-0.612862	0.539968	NA
chr1_15673640_15674155	125.5	0.311586	0.236422	1.31792	0.187529	0.299303
chr1_15689341_15689552	17.5	-1.22239	0.733523	-1.66647	0.0956203	NA
chr1_15781399_15782633	443.25	-0.0830207	0.125924	-0.65929	0.509709	0.626456
chr1_15795163_15795528	23.25	-0.0931103	0.64303	-0.144799	0.884869	NA
chr1_15892397_15892995	278.75	0.424854	0.165799	2.56247	0.0103932	0.0339768
chr1_15983529_15984091	117	0.704175	0.266751	2.63983	0.00829484	0.0286619
chr1_15996768_15997371	201.25	0.466399	0.194609	2.3966	0.0165481	0.048351
chr1_16051973_16052604	263.5	0.571287	0.172663	3.30868	0.000937368	0.0056252
chr1_16055763_16056024	33.5	0.478047	0.463419	1.03156	0.302277	NA
chr1_16058122_16058583	97	0.557128	0.269439	2.06774	0.0386648	0.0910936
chr1_16080984_16081272	62.25	0.314108	0.332794	0.943852	0.345245	0.471949
chr1_16105301_16105688	39.5	0.40439	0.43683	0.925736	0.354583	0.480865
chr1_16106411_16106792	38.25	0.592824	0.451694	1.31245	0.18937	0.30168
chr1_16150136_16150572	138.5	0.635053	0.230647	2.75335	0.00589879	0.0222119
chr1_16215225_16215618	35.5	0.924448	0.514303	1.79748	0.0722598	NA
chr1_16295080_16295304	41.25	-0.157542	0.408837	-0.385341	0.699985	0.785779
chr1_16423433_16423985	153.25	0.0423658	0.223964	0.189164	0.849964	0.898229
chr1_16430232_16430781	170.25	0.52693	0.202674	2.59989	0.00932542	0.031334
chr1_16481106_16481789	179.75	0.50678	0.198592	2.55186	0.0107148	0.0347804
chr1_16544084_16544404	76	0.696608	0.304792	2.28552	0.0222824	0.0601924
chr1_16567762_16568225	66	-0.0874632	0.342704	-0.255215	0.798557	0.861539
chr1_16568748_16568926	14	-0.628032	0.792235	-0.792734	0.427933	NA
chr1_16592720_16593028	8.75	-2.58496	1.26561	-2.04246	0.0411063	NA
chr1_16621751_16622307	145.75	0.494765	0.218293	2.26651	0.0234199	0.0624953
chr1_16636033_16636499	87	-0.366783	0.283164	-1.2953	0.195216	0.308805
chr1_16647284_16647604	28.25	0.385289	0.514619	0.748688	0.454045	NA
chr1_16658566_16658719	16.75	0.389945	0.707354	0.551273	0.581447	NA
chr1_16788255_16788872	216.5	0.539291	0.180899	2.98117	0.00287153	0.0129195
chr1_16814678_16815157	42.5	0.0679036	0.410966	0.165229	0.868764	0.911339
chr1_16916679_16916888	28.25	0.92405	0.51539	1.79291	0.0729865	NA
chr1_17103023_17103503	122.75	0.827015	0.239414	3.45433	0.000551657	0.00379305
chr1_17113354_17114031	218.5	0.452662	0.187471	2.41458	0.0157535	0.0465462
chr1_17153417_17154246	445.5	0.152345	0.125351	1.21534	0.224235	0.342647
chr1_17162733_17162941	17.25	-0.0418214	0.796627	-0.0524982	0.958132	NA
chr1_17197516_17197839	24.25	-0.268489	0.556186	-0.482734	0.629285	NA
chr1_17240797_17241218	54.5	0.105933	0.365918	0.289499	0.772199	0.841335
chr1_17571494_17571724	30.75	0.353636	0.498401	0.709541	0.477989	NA
chr1_17619524_17620185	160.25	0.421604	0.21004	2.00726	0.044722	0.10176
chr1_17697527_17697746	31.25	0.489384	0.494866	0.988923	0.322701	NA
chr1_17968138_17968523	84.5	0.395138	0.283227	1.39513	0.162978	0.269296
chr1_17970511_17971244	258.75	0.125531	0.164394	0.763597	0.445108	0.568067
chr1_18002766_18003586	371.75	-0.325421	0.139941	-2.32542	0.0200493	0.0557064
chr1_18005792_18006065	37.25	0.174497	0.4706	0.370797	0.710789	0.794452
chr1_18096047_18097304	427.75	0.289336	0.131787	2.19549	0.0281287	0.0715447
chr1_18121684_18122126	104.75	0.709485	0.266074	2.6665	0.00766465	0.0270229
chr1_18239473_18239692	15.5	-0.662966	0.784032	-0.845585	0.397784	NA
chr1_18274452_18274615	34	0.782408	0.477852	1.63734	0.101559	NA
chr1_18278946_18279506	273.5	0.312437	0.171199	1.82499	0.0680019	0.139612
chr1_18280151_18280445	69.75	0.384917	0.322754	1.1926	0.233025	0.352392
chr1_18349955_18350447	153.5	0.483816	0.217506	2.22437	0.0261233	0.0676875
chr1_18402916_18403101	36.75	-0.0981809	0.457905	-0.214414	0.830225	NA
chr1_18600575_18601109	94.5	0.814857	0.274709	2.96625	0.00301452	0.0134159
chr1_18783672_18784109	153.75	0.334602	0.231293	1.44666	0.147993	0.250355
chr1_18966618_18967324	279	0.565597	0.162415	3.48242	0.000496903	0.00351224
chr1_19046426_19046857	89.75	0.429112	0.287787	1.49108	0.135941	0.234811
chr1_19139835_19140170	51	-0.169925	0.364347	-0.466384	0.640941	0.73887
chr1_19169005_19169631	274.75	0.415037	0.161769	2.56562	0.0102991	0.0337372
chr1_19182582_19182975	46.5	0.342887	0.406306	0.843914	0.398717	0.524438
chr1_19195433_19196745	605.5	0.193283	0.109318	1.76808	0.0770473	0.15383
chr1_19280155_19280620	126.5	0.366915	0.256221	1.43203	0.152136	0.255555
chr1_19567126_19567632	133.5	0.490986	0.230167	2.13318	0.0329102	0.0805042
chr1_19773126_19773463	43.25	0.183711	0.404232	0.454471	0.64949	0.745491
chr1_20279942_20280235	56	0.0257627	0.36691	0.0702152	0.944022	0.962779
chr1_20296360_20296534	29.25	-0.0246626	0.493884	-0.0499361	0.960173	NA
chr1_20301454_20302103	244.5	-0.106259	0.171614	-0.619172	0.535803	0.649859
chr1_20440134_20440700	197.25	0.326866	0.196676	1.66195	0.096523	0.182227
chr1_20503551_20504244	290.75	0.0272916	0.172752	0.157982	0.874471	0.915099
chr1_20534441_20535159	281.75	0.567914	0.161749	3.51108	0.000446297	0.00323716
chr1_20544386_20544936	282	0.443429	0.158179	2.80333	0.00505773	0.0197679
chr1_20602604_20603408	342	0.459432	0.1478	3.10847	0.00188056	0.00946172
chr1_20656912_20657080	18.25	-0.118645	0.668192	-0.177562	0.859067	NA
chr1_20689982_20690592	154.5	0.262178	0.211173	1.24153	0.21441	0.331638
chr1_20723743_20723947	30.75	-0.211505	0.491432	-0.430384	0.666916	NA
chr1_20728643_20728848	40.25	0.269606	0.440012	0.612726	0.540058	0.653613
chr1_20741150_20741545	51.75	-0.435387	0.397546	-1.09519	0.273435	0.396794
chr1_20750093_20750463	28	-0.415038	0.513845	-0.807711	0.419257	NA
chr1_20752237_20752716	193.75	0.1752	0.205139	0.854053	0.393076	0.519
chr1_20791850_20792169	116.75	0.725443	0.267526	2.71167	0.00669449	0.0244054
chr1_20810462_20810612	15.75	-0.229483	0.731644	-0.313654	0.753784	NA
chr1_20857720_20858072	24	-7.53565e-07	0.573334	-1.31436e-06	0.999999	NA
chr1_20870248_20870434	31	-6.02276e-07	0.49309	-1.22143e-06	0.999999	NA
chr1_20915389_20915708	52.75	-0.0136753	0.360788	-0.037904	0.969764	0.980033
chr1_20923595_20923929	119	0.527096	0.24098	2.1873	0.0287209	0.0726933
chr1_20928982_20929611	273.75	0.606955	0.174849	3.47131	0.000517929	0.00362367
chr1_20933027_20933566	171.25	0.576192	0.209205	2.75419	0.00588369	0.0221702
chr1_20964739_20965184	64	-0.408465	0.328346	-1.24401	0.213497	0.330513
chr1_21070388_21070856	73.75	0.48375	0.30478	1.58721	0.112464	0.203791
chr1_21091189_21091903	354	0.142756	0.139852	1.02076	0.307368	0.43365
chr1_21118655_21118934	50.5	0.344445	0.371506	0.927159	0.353844	0.480278
chr1_21151674_21152484	521.75	0.4332	0.116425	3.72085	0.00019855	0.00177484
chr1_21156082_21156818	486	0.270928	0.12178	2.22473	0.0260995	0.0676548
chr1_21203504_21204101	130.5	0.817136	0.235348	3.47204	0.000516525	0.00361496
chr1_21208245_21209048	562.75	0.260919	0.111165	2.34714	0.0189181	0.053476
chr1_21237904_21238315	56.5	-3.70048e-07	0.354437	-1.04404e-06	0.999999	1
chr1_21243822_21244214	21.25	-0.306662	0.62505	-0.49062	0.623695	NA
chr1_21246460_21246616	15.5	-0.374396	0.776779	-0.481986	0.629816	NA
chr1_21256702_21257251	135.25	-0.402601	0.231114	-1.742	0.0815084	0.160446
chr1_21261321_21262075	304.75	0.373697	0.163017	2.29237	0.0218841	0.0594182
chr1_21262314_21262551	28.5	-0.511501	0.564864	-0.905529	0.365185	NA
chr1_21266147_21266546	53.75	0.726239	0.390709	1.85877	0.0630593	0.131839
chr1_21304731_21304908	20.75	-0.527248	0.637165	-0.827489	0.40796	NA
chr1_21334302_21334859	276.5	0.802745	0.165793	4.84185	1.28636e-06	3.93778e-05
chr1_21384213_21384645	81.5	-0.0531116	0.315121	-0.168544	0.866156	0.91011
chr1_21401191_21401845	382	0.426059	0.146356	2.91111	0.0036015	0.0153063
chr1_21409526_21409879	57.25	-0.113458	0.344075	-0.329749	0.74159	0.81801
chr1_21439450_21439692	26.25	0.02748	0.570686	0.0481525	0.961595	NA
chr1_21451030_21451744	415	0.548839	0.130307	4.21191	2.53224e-05	0.000378279
chr1_21512047_21512642	162.25	0.553538	0.220866	2.50622	0.012203	0.0383108
chr1_21973081_21973573	79.75	0.17206	0.304389	0.565266	0.571893	0.681838
chr1_22095597_22095925	70.5	0.39119	0.316901	1.23443	0.217045	0.334688
chr1_22258882_22259575	446.5	0.393385	0.124728	3.15395	0.00161078	0.00843123
chr1_22348398_22348722	76.25	0.526068	0.301696	1.74371	0.0812103	0.160025
chr1_22365996_22366304	27.5	0.210217	0.514741	0.408394	0.682985	NA
chr1_22367511_22368303	151.5	1.37061	0.228852	5.98906	2.11055e-09	2.272e-07
chr1_22376301_22377056	217.25	0.0896784	0.180778	0.496069	0.619846	0.722342
chr1_22399152_22399480	37.75	0.210566	0.490683	0.429129	0.667829	0.759852
chr1_22494023_22494757	249.5	-0.0462628	0.167402	-0.276358	0.782273	0.849442
chr1_22504834_22505160	39.25	-0.539159	0.430937	-1.25113	0.210887	0.327493
chr1_22547402_22547588	25.5	0.11321	0.538241	0.210333	0.833408	NA
chr1_22611049_22611701	172.25	0.374807	0.22396	1.67355	0.0942193	0.17899
chr1_22763377_22763684	58.75	0.819427	0.342464	2.39274	0.0167231	0.0487578
chr1_22955389_22955560	13	0.11103	0.88858	0.124952	0.900562	NA
chr1_23068620_23069362	321.5	0.283615	0.156606	1.81101	0.0701386	0.143145
chr1_23121585_23122067	104.5	-0.19357	0.264851	-0.730862	0.464863	0.586345
chr1_23147400_23147830	65	-0.0888096	0.323105	-0.274863	0.783421	0.85034
chr1_23175189_23175801	213	0.0813	0.189062	0.430017	0.667183	0.759428
chr1_23293584_23294083	83	-0.437878	0.312636	-1.4006	0.161335	0.267193
chr1_23307733_23308115	46.25	0.297385	0.387303	0.767837	0.442584	0.565832
chr1_23330894_23331642	245.25	0.108879	0.181839	0.598764	0.54933	0.662097
chr1_23460072_23460225	28.5	0.459431	0.535091	0.858603	0.390559	NA
chr1_23502196_23502715	134	0.555861	0.230591	2.41059	0.0159266	0.0469502
chr1_23681835_23682166	79.5	0.859301	0.297995	2.88361	0.00393144	0.0163521
chr1_23691286_23691656	74	0.372477	0.326853	1.13958	0.25446	0.375915
chr1_23712238_23712850	267.25	0.377318	0.168951	2.2333	0.0255293	0.0665525
chr1_23769598_23769998	411.5	-0.164959	0.129783	-1.27103	0.203716	0.318931
chr1_23799321_23800213	479.5	0.326329	0.12041	2.71015	0.00672525	0.0244843
chr1_23833726_23834533	425.5	0.337195	0.127231	2.65026	0.00804294	0.0279873
chr1_23857254_23857571	40.75	0.302028	0.422661	0.714587	0.474864	0.595603
chr1_23912702_23913370	165.75	-0.25745	0.20727	-1.2421	0.214199	0.331346
chr1_23966274_23966836	66.25	-0.0980324	0.330599	-0.29653	0.766825	0.837519
chr1_24002154_24002705	103.25	0.486624	0.263247	1.84855	0.064523	0.134056
chr1_24008236_24008733	119.5	0.437952	0.25626	1.70901	0.0874484	0.16909
chr1_24040983_24041204	38.25	-0.0943278	0.427182	-0.220814	0.825237	0.881238
chr1_24083090_24083406	70.25	0.216037	0.315883	0.683913	0.49403	0.612873
chr1_24141530_24142268	295.25	0.592092	0.156888	3.77398	0.000160662	0.00151377
chr1_24143721_24144605	586.25	0.677872	0.111866	6.05966	1.36411e-09	1.58084e-07
chr1_24178154_24178799	296.25	0.524336	0.159083	3.29598	0.000980774	0.00581501
chr1_24181993_24182386	75.25	0.375968	0.330725	1.1368	0.255623	0.377088
chr1_24246150_24246330	28.5	1.35755	0.57603	2.35674	0.0184363	NA
chr1_24255915_24256567	295.75	0.642106	0.154508	4.1558	3.24152e-05	0.000453095
chr1_24263247_24263597	49.75	-0.81876	0.382305	-2.14164	0.0322224	0.0792313
chr1_24304243_24304695	105	0.788496	0.263048	2.99754	0.00272171	0.0124134
chr1_24307456_24308036	198.5	0.766112	0.197809	3.87298	0.000107513	0.00111418
chr1_24309307_24309992	406.75	0.756388	0.134769	5.61247	1.99457e-08	1.48297e-06
chr1_24344230_24344918	264.75	0.458843	0.17715	2.59014	0.00959363	0.0320079
chr1_24374298_24374928	225.25	0.429058	0.178255	2.40699	0.0160845	0.047309
chr1_24381740_24382146	151	0.661017	0.216443	3.054	0.00225811	0.0108094
chr1_24385287_24385702	61.75	-0.175442	0.335704	-0.52261	0.601246	0.70663
chr1_24640458_24641146	310.75	0.610154	0.14939	4.08431	4.42083e-05	0.000571031
chr1_24685108_24685580	402.25	-0.109443	0.145393	-0.752739	0.451607	0.574093
chr1_24737787_24738006	32.5	-0.0443947	0.474942	-0.0934739	0.925527	NA
chr1_24738201_24738592	71.75	0.435585	0.316686	1.37544	0.168994	0.27686
chr1_24773722_24774174	52.5	-0.387024	0.401986	-0.962778	0.335659	0.462597
chr1_24776526_24776919	53.25	0.395301	0.357261	1.10648	0.26852	0.391587
chr1_24958067_24958611	199.75	0.432959	0.187718	2.30644	0.0210862	0.0578615
chr1_25566963_25567629	350	0.706269	0.14978	4.71538	2.4126e-06	6.37206e-05
chr1_25573436_25573601	30.25	0.311201	0.485433	0.641079	0.521471	NA
chr1_25583835_25584180	47.75	0.692818	0.387606	1.78743	0.0738682	0.14895
chr1_25673617_25674322	168.25	-0.357671	0.219238	-1.63143	0.1028	0.190638
chr1_25753504_25754078	175	0.680082	0.212573	3.19928	0.00137772	0.00750264
chr1_25883564_25884125	181.75	0.517465	0.199328	2.59605	0.00943024	0.0316044
chr1_25941828_25942358	153	0.681904	0.218041	3.12741	0.00176355	0.00901479
chr1_26396786_26397043	19.75	0.036525	0.641808	0.0569095	0.954617	NA
chr1_26581361_26581847	68.25	-0.264973	0.344229	-0.769757	0.441444	0.56474
chr1_26880882_26881498	95	0.38187	0.280952	1.3592	0.174082	0.283003
chr1_26956720_26957140	65.25	-0.143836	0.331088	-0.434434	0.663973	0.756951
chr1_26959203_26959440	33.75	0.235628	0.459492	0.5128	0.608091	NA
chr1_27364283_27364649	82.25	0.0614003	0.286151	0.214573	0.8301	0.884355
chr1_27957106_27957566	74.75	0.222392	0.326095	0.681985	0.495249	0.613952
chr1_28487928_28488347	95.75	0.68297	0.272509	2.50623	0.0122027	0.0383108
chr1_28679674_28679837	21.75	0.502499	0.633754	0.792893	0.42784	NA
chr1_28686082_28686241	33	0.219009	0.469218	0.466754	0.640676	NA
chr1_29321892_29322116	51	0.398549	0.4215	0.945548	0.344379	0.471145
chr1_29622893_29623307	83.5	0.0345569	0.291556	0.118526	0.905651	0.936555
chr1_29903607_29903798	33.5	0.702613	0.470922	1.492	0.1357	NA
chr1_29959855_29960096	19.25	0.491852	0.677868	0.725587	0.468092	NA
chr1_30201866_30202195	53.5	-0.13493	0.356911	-0.378049	0.705394	0.790005
chr1_30316335_30316846	213.75	0.233363	0.190277	1.22644	0.220034	0.337984
chr1_30560130_30560379	53.75	1.43664	0.373713	3.84423	0.00012093	0.00121972
chr1_30641522_30642251	364.75	0.42023	0.144065	2.91696	0.00353464	0.0150998
chr1_30653007_30653409	95.5	0.410632	0.270515	1.51797	0.129023	0.22571
chr1_30694751_30694912	21.5	0.201633	0.629055	0.320533	0.748564	NA
chr1_30753134_30753645	96.5	-0.0299017	0.268829	-0.111229	0.911434	0.940587
chr1_30757334_30757678	92.75	-0.335935	0.281248	-1.19444	0.232304	0.351571
chr1_30797644_30798201	176	0.0655882	0.202003	0.32469	0.745416	0.820955
chr1_30826115_30826380	24	0.241007	0.561077	0.429544	0.667527	NA
chr1_30835212_30836171	485	0.277493	0.123499	2.24692	0.0246452	0.0648656
chr1_30836874_30837633	333	0.50327	0.147081	3.42172	0.000622257	0.0041601
chr1_30940801_30941056	27.5	-0.210218	0.557921	-0.376789	0.70633	NA
chr1_30975295_30975490	26.75	-0.13493	0.522336	-0.258321	0.796159	NA
chr1_30977504_30978197	306.5	0.47978	0.158717	3.02287	0.00250386	0.0116746
chr1_30987635_30988110	94	-0.184425	0.290961	-0.633847	0.526181	0.641304
chr1_31000371_31000878	71.5	0.509674	0.328911	1.54958	0.121243	0.215435
chr1_31005007_31005656	176.5	0.311817	0.199735	1.56115	0.118488	0.211941
chr1_31210699_31211280	290.5	0.253932	0.154202	1.64675	0.0996099	0.186483
chr1_31266821_31267448	294.75	0.218227	0.152739	1.42876	0.153074	0.256752
chr1_31393928_31394405	103	-2.21311e-07	0.257287	-8.60173e-07	0.999999	1
chr1_31892222_31892402	35	0.289506	0.455051	0.636205	0.524643	NA
chr1_31948753_31949101	90.5	0.466318	0.290775	1.60371	0.108779	0.198706
chr1_32052745_32053096	66.5	0.261046	0.320614	0.814205	0.415527	0.540272
chr1_32231374_32231672	46.75	-0.138977	0.40012	-0.347338	0.728338	0.808161
chr1_32756876_32757547	268.25	0.546965	0.16448	3.32542	0.000882847	0.00538191
chr1_33021638_33022361	252.75	0.605207	0.170385	3.552	0.000382317	0.00289272
chr1_33079785_33080211	60.75	1.08092	0.351039	3.0792	0.00207556	0.0101703
chr1_33260321_33260684	71	0.576501	0.325811	1.76943	0.0768214	0.153487
chr1_33352947_33353354	86.25	0.159066	0.281546	0.564974	0.572091	0.681971
chr1_33593588_33593927	135.5	0.149193	0.248845	0.599543	0.548811	0.661626
chr1_33622381_33623150	572.75	0.0566823	0.112834	0.502352	0.61542	0.718715
chr1_33653862_33654220	89.25	0.121306	0.291329	0.416389	0.677125	0.767266
chr1_33667835_33668047	23.25	-0.405993	0.600406	-0.676198	0.498915	NA
chr1_33697417_33697785	29	-0.817137	1.00523	-0.812888	0.416282	NA
chr1_33719788_33720658	324.25	0.1849	0.146115	1.26544	0.205714	0.321328
chr1_33727365_33727592	52	0.111031	0.362271	0.306486	0.759235	0.832079
chr1_33729200_33729803	240.5	0.386209	0.182107	2.12077	0.0339409	0.0824395
chr1_33741142_33741877	314.25	0.465381	0.150711	3.0879	0.00201574	0.00996747
chr1_33780056_33780267	23.75	0.152002	0.571084	0.266165	0.790112	NA
chr1_33784261_33784537	26.25	-1.25526	0.548288	-2.28941	0.0220554	NA
chr1_33784968_33785317	36.5	0.317482	0.450092	0.70537	0.48058	NA
chr1_33796078_33796787	467.5	0.485956	0.143325	3.39058	0.000697449	0.00452431
chr1_33799310_33800406	473.5	0.786747	0.122579	6.41831	1.37799e-10	2.22773e-08
chr1_33841227_33841435	15	-1.85415	0.809434	-2.29067	0.0219824	NA
chr1_33867013_33867238	29.25	-0.123383	0.505254	-0.2442	0.807076	NA
chr1_33871970_33872336	23	-0.571907	0.591639	-0.966648	0.33372	NA
chr1_33903705_33904229	122	0.380604	0.240243	1.58425	0.113138	0.204801
chr1_33906113_33906540	44	-0.16412	0.449718	-0.364939	0.715157	0.797799
chr1_33913092_33913468	22.25	-3.152	0.77899	-4.04627	5.20408e-05	NA
chr1_33929349_33929551	14.75	-1.074	0.774326	-1.38701	0.165438	NA
chr1_33932339_33933137	338.25	0.462425	0.163794	2.82322	0.00475442	0.0188418
chr1_33940629_33940996	53.75	0.0134201	0.367576	0.0365098	0.970876	0.980433
chr1_33942104_33942312	28	0.0515297	0.507054	0.101626	0.919054	NA
chr1_33949285_33950269	517	0.285561	0.116386	2.45357	0.0141448	0.0428607
chr1_33964391_33964691	100.25	-0.621032	0.278501	-2.22991	0.0257532	0.0669842
chr1_34000393_34000544	7.25	-0.710495	1.43471	-0.495218	0.620446	NA
chr1_34000709_34001389	242.75	0.550376	0.170778	3.22275	0.00126967	0.00706931
chr1_34004855_34005037	43	0.754887	0.418553	1.80356	0.0713	0.144896
chr1_34021175_34022002	273	0.0264236	0.159102	0.16608	0.868094	0.911136
chr1_34023088_34023748	381.25	0.553496	0.136801	4.04599	5.21033e-05	0.000649191
chr1_34059395_34059802	55	-0.10497	0.356483	-0.29446	0.768407	0.838505
chr1_34062276_34062953	196.25	0.0330822	0.197033	0.167902	0.86666	0.910325
chr1_34067855_34068038	68.25	1.16992	0.349337	3.34898	0.000811089	0.00504286
chr1_34106556_34106860	35.5	0.12199	0.480322	0.253975	0.799515	NA
chr1_34117893_34118441	166	0.182753	0.221084	0.826623	0.408451	0.533591
chr1_34121365_34121708	29.25	0.321927	0.565086	0.569696	0.568884	NA
chr1_34124960_34125675	381	0.477641	0.13885	3.43997	0.000581786	0.00395472
chr1_34150343_34151086	298.75	0.691427	0.154971	4.46166	8.13262e-06	0.000164581
chr1_34154499_34154834	41.5	0.104336	0.408994	0.255105	0.798642	0.861558
chr1_34159852_34160194	26.5	-0.108935	0.555522	-0.196095	0.844536	NA
chr1_34160361_34160833	43	0.167944	0.463083	0.362665	0.716855	0.799109
chr1_34163986_34164352	29.5	0.294447	0.52468	0.561193	0.574666	NA
chr1_34174459_34174755	36	-0.652077	0.45456	-1.43452	0.151423	NA
chr1_34196921_34197325	28	-0.258313	0.534205	-0.483546	0.628708	NA
chr1_34221548_34222285	289	0.639253	0.159653	4.004	6.22793e-05	0.00073793
chr1_34225314_34225699	46.5	0.124179	0.393488	0.315585	0.752317	0.826892
chr1_34246592_34247288	340.5	0.962032	0.148782	6.46605	1.00596e-10	1.66177e-08
chr1_34258151_34258725	201.75	0.479912	0.189519	2.53226	0.011333	0.0362843
chr1_34275021_34275716	438.75	0.719892	0.258345	2.78655	0.0053273	0.0205842
chr1_34347747_34348367	77.75	0.729548	0.296902	2.4572	0.0140024	0.0425172
chr1_34466656_34467159	132	0.50794	0.237723	2.13669	0.0326233	0.0799618
chr1_34491082_34491330	33.5	0.52242	0.476458	1.09647	0.272875	NA
chr1_34491484_34491779	36.5	0.519374	0.448078	1.15911	0.246409	NA
chr1_34519511_34520237	335.75	0.70326	0.14465	4.86181	1.16317e-06	3.65677e-05
chr1_34542614_34543147	254	0.377004	0.167397	2.25216	0.0243124	0.0642056
chr1_34544243_34544613	66.75	-0.0972975	0.317875	-0.306087	0.759538	0.832231
chr1_34567803_34568516	436.5	0.342023	0.129963	2.6317	0.00849589	0.02921
chr1_34569989_34570143	25.25	0.0857291	0.560813	0.152866	0.878504	NA
chr1_34572947_34573097	20.5	-0.0703901	0.624899	-0.112642	0.910314	NA
chr1_34575079_34575380	53.25	0.395301	0.380943	1.03769	0.299414	0.425228
chr1_34591174_34591400	12.5	-1.08746	0.871955	-1.24716	0.21234	NA
chr1_34593414_34593605	9.25	-1.63743	1.16976	-1.3998	0.161573	NA
chr1_34597970_34598457	120	0.635235	0.241755	2.6276	0.0085989	0.0294771
chr1_34631016_34631185	25.75	-0.196398	0.536389	-0.366148	0.714255	NA
chr1_34658960_34659842	665.75	0.544891	0.105504	5.16465	2.4089e-07	1.0422e-05
chr1_34699101_34699844	597.5	0.39358	0.112192	3.50811	0.000451305	0.00326515
chr1_34721665_34721954	39	0.0740001	0.431718	0.171408	0.863903	0.908605
chr1_34757406_34758038	270.75	0.323726	0.160555	2.0163	0.0437685	0.100167
chr1_34794983_34795813	411.75	0.368133	0.131995	2.789	0.00528711	0.0204533
chr1_34832309_34832773	109.25	0.541075	0.266299	2.03183	0.0421705	0.0973781
chr1_34833453_34833691	39.75	0.273018	0.421145	0.648276	0.516806	0.632629
chr1_34848716_34848899	35.5	1.45251	0.512661	2.83328	0.00460736	NA
chr1_34855349_34855557	22.25	0.557994	0.621695	0.897537	0.369432	NA
chr1_34900270_34900471	16.25	-0.77259	0.732407	-1.05487	0.291487	NA
chr1_34923779_34924664	768.25	0.294914	0.0979465	3.01097	0.00260416	0.0120177
chr1_34948470_34948725	49.5	0.682809	0.389508	1.753	0.0796013	0.1576
chr1_34953725_34954044	101	-0.200299	0.261348	-0.766408	0.443434	0.566631
chr1_34968788_34969282	96.25	0.600593	0.276819	2.16962	0.0300355	0.0751807
chr1_35002989_35003379	60.5	0.0476963	0.3692	0.129188	0.897209	0.931323
chr1_35018493_35018928	52.25	0.346802	0.360008	0.963319	0.335388	0.462313
chr1_35044991_35045617	197.75	0.527429	0.188974	2.79101	0.00525445	0.0203529
chr1_35089425_35089990	161.5	0.395515	0.210067	1.88281	0.0597265	0.126533
chr1_35129780_35129997	28.5	0.253756	0.520711	0.487326	0.626028	NA
chr1_35257215_35257388	22.25	0.0324207	0.60215	0.0538415	0.957061	NA
chr1_35277110_35277876	175.25	-0.193748	0.198155	-0.977759	0.328193	0.455214
chr1_35289519_35289794	28	-0.103094	0.534074	-0.193033	0.846933	NA
chr1_35323380_35323952	144.5	0.12988	0.229019	0.567116	0.570635	0.680621
chr1_35440564_35440969	63	-0.415038	0.338873	-1.22476	0.220666	0.338673
chr1_35442009_35442865	583.25	0.619056	0.116458	5.31568	1.06259e-07	5.52939e-06
chr1_35444830_35445522	359	0.519943	0.14361	3.62053	0.000294003	0.00237342
chr1_35449290_35449584	51.25	0.296617	0.37637	0.788099	0.430639	0.554341
chr1_35504241_35504629	60.75	0.394279	0.337362	1.16871	0.242521	0.362827
chr1_35521892_35522298	79	0.348664	0.319867	1.09003	0.2757	0.399137
chr1_35532881_35533118	24.75	0.263033	0.611489	0.430152	0.667085	NA
chr1_35534961_35535686	375.25	0.506874	0.137847	3.67707	0.00023593	0.00202529
chr1_35552214_35552525	74.5	0.731804	0.30479	2.40101	0.01635	0.0479036
chr1_35772628_35773383	316.25	0.429684	0.149101	2.88183	0.00395369	0.0164161
chr1_35783287_35784087	334.5	0.617384	0.150295	4.10781	3.99433e-05	0.000528775
chr1_35822488_35823017	98	0.280587	0.278607	1.00711	0.313883	0.440325
chr1_35896108_35896973	982.25	0.190481	0.0872982	2.18196	0.0291123	0.0734311
chr1_35903226_35903976	291	0.43965	0.164148	2.67838	0.00739794	0.026301
chr1_35926736_35926953	12	-2.80735	1.00404	-2.79604	0.00517323	NA
chr1_35928558_35928737	12.25	-1.04439	0.894344	-1.16778	0.242896	NA
chr1_35971861_35972274	69.75	0.490747	0.312841	1.56868	0.116723	0.209552
chr1_35973374_35973804	26.25	-1.06228	0.537825	-1.97515	0.0482512	NA
chr1_36006934_36007093	7.5	-0.788497	1.45397	-0.542306	0.587608	NA
chr1_36035588_36035739	10.5	-1.67807	1.00353	-1.67216	0.0944918	NA
chr1_36037340_36037977	163.5	0.683092	0.206799	3.30316	0.000956002	0.00570837
chr1_36040009_36040172	21.25	0.169924	0.630391	0.269553	0.787504	NA
chr1_36064832_36065221	50	0.231325	0.378599	0.611002	0.541198	0.65465
chr1_36066927_36067511	229.25	0.331843	0.174287	1.904	0.0569098	0.121965
chr1_36116836_36117230	31.5	0.229481	0.48628	0.471912	0.63699	NA
chr1_36118097_36119267	57.5	-0.584963	0.36093	-1.62071	0.10508	0.193733
chr1_36120120_36120485	37	-0.674905	0.438252	-1.53999	0.123562	NA
chr1_36121546_36122328	418	-0.224796	0.129627	-1.73418	0.0828865	0.162391
chr1_36158872_36159193	32	0.225881	0.480735	0.469865	0.638451	NA
chr1_36163834_36164231	52	-0.250324	0.380936	-0.657128	0.511099	0.627774
chr1_36191208_36191964	461.25	0.533015	0.127402	4.18371	2.86795e-05	0.000413473
chr1_36201864_36202321	96	0.516398	0.28215	1.83022	0.0672163	0.138381
chr1_36206181_36206733	211.75	0.896455	0.201671	4.44515	8.7832e-06	0.000173782
chr1_36207170_36207380	19.75	-0.109625	0.643881	-0.170257	0.864808	NA
chr1_36220660_36220936	26.5	0.163498	0.527623	0.309877	0.756655	NA
chr1_36281461_36281863	49.75	-0.159657	0.401342	-0.397808	0.690772	0.778476
chr1_36293522_36293792	21	-1.15754	0.690084	-1.67739	0.093466	NA
chr1_36309422_36310282	566.25	0.484772	0.116662	4.15535	3.24789e-05	0.000453706
chr1_36311254_36311943	282.25	0.362245	0.158796	2.2812	0.0225363	0.06069
chr1_36312994_36313501	230	0.182146	0.186341	0.977492	0.328325	0.455355
chr1_36333908_36334692	509	0.630578	0.119346	5.2836	1.26667e-07	6.3653e-06
chr1_36334886_36335040	16	-0.833991	0.739648	-1.12755	0.25951	NA
chr1_36335911_36336633	360.5	0.366128	0.144386	2.53576	0.0112204	0.036005
chr1_36367498_36367753	36.25	0.0198989	0.483157	0.0411853	0.967148	NA
chr1_36378553_36379003	76.75	0.464506	0.30053	1.54562	0.122196	0.216705
chr1_36380820_36381317	163.75	0.260612	0.211977	1.22943	0.218909	0.336751
chr1_36511191_36511748	274.75	0.436502	0.163352	2.67215	0.00753659	0.0266766
chr1_36549349_36549581	65.25	0.143835	0.348353	0.412902	0.679679	0.769219
chr1_36553703_36553981	41.25	0.476438	0.412694	1.15446	0.248313	0.369424
chr1_36558002_36558679	443	0.742179	0.126683	5.85857	4.66865e-09	4.54149e-07
chr1_36568145_36568592	291.75	0.101414	0.154381	0.656904	0.511243	0.627882
chr1_36570515_36570997	248.5	0.540346	0.169586	3.18626	0.00144123	0.00777301
chr1_36602608_36603259	91.5	-0.707608	0.275675	-2.56682	0.0102635	0.0336492
chr1_36603952_36604602	772.25	-0.0382998	0.0984794	-0.388912	0.697341	0.783664
chr1_36613862_36614289	354.25	0.329261	0.146066	2.25419	0.024184	0.0639483
chr1_36672795_36673244	134	0.248237	0.233407	1.06354	0.287538	0.412202
chr1_36681345_36681514	16.5	0.530513	0.743267	0.713759	0.475376	NA
chr1_36691685_36692245	210.5	0.288814	0.182897	1.57911	0.114311	0.206389
chr1_36721350_36721691	32.5	0.0443934	0.538162	0.0824907	0.934256	NA
chr1_36734863_36735225	39	0.999999	0.485053	2.06163	0.039243	0.0921832
chr1_36740563_36741731	523.5	0.107528	0.119047	0.90324	0.366399	0.492682
chr1_36791289_36791563	45.25	-0.499102	0.389633	-1.28095	0.20021	0.31457
chr1_36792842_36793241	57	-3.82592e-07	0.362194	-1.05632e-06	0.999999	1
chr1_36793983_36794657	393.5	0.450926	0.133511	3.37743	0.000731662	0.00468867
chr1_36801343_36801970	326	0.482393	0.151794	3.17795	0.0014832	0.00793159
chr1_36803231_36803804	308.75	0.283608	0.160548	1.7665	0.0773119	0.15425
chr1_36815375_36815758	52.25	0.0690413	0.36442	0.189455	0.849736	0.898056
chr1_36841256_36842143	683.25	-0.0348418	0.101085	-0.344678	0.730337	0.809667
chr1_36843116_36843723	405.75	0.486341	0.133173	3.65194	0.000260268	0.00217503
chr1_36843894_36844064	34.25	0.753839	0.45958	1.64028	0.100947	NA
chr1_36848177_36848475	25.75	-0.596645	0.566232	-1.05371	0.292015	NA
chr1_36862384_36862594	40.75	-0.482393	0.470102	-1.02615	0.304823	0.430956
chr1_36878710_36879248	167.5	0.207069	0.202413	1.023	0.306306	0.432528
chr1_36880247_36880666	48.5	0.178705	0.37647	0.474687	0.63501	0.734045
chr1_36887121_36887524	34.25	-0.489039	0.477911	-1.02328	0.306173	NA
chr1_36890702_36891189	57.25	-0.548304	0.360654	-1.52031	0.128434	0.224905
chr1_36904725_36905305	145.75	0.535635	0.219636	2.43874	0.0147386	0.0442378
chr1_36910025_36910285	20.5	-0.643857	0.631168	-1.0201	0.30768	NA
chr1_36950346_36950541	10.5	-0.700445	2.46207	-0.284495	0.776031	NA
chr1_36960917_36961226	52	-0.306332	0.362104	-0.845976	0.397566	0.5233
chr1_36986774_36987146	87.25	0.699605	0.287979	2.42936	0.0151255	0.0451283
chr1_36989961_36990186	35	0.373043	0.455243	0.819436	0.412538	NA
chr1_37000700_37001058	58.75	0.533978	0.394226	1.3545	0.175577	0.28474
chr1_37039434_37039906	60.25	-0.13179	0.37356	-0.352796	0.724242	0.805143
chr1_37040359_37040617	13.75	-2.16992	0.874314	-2.48186	0.0130698	NA
chr1_37042698_37043069	53.75	0.641105	0.368683	1.73891	0.0820512	0.161226
chr1_37043643_37044311	38.25	0.0188585	0.46163	0.0408519	0.967414	0.979357
chr1_37045434_37045735	28.75	0.327574	0.559011	0.585988	0.557883	NA
chr1_37090992_37091672	64.5	-0.428094	0.335417	-1.2763	0.201849	0.316549
chr1_37097553_37097718	30	0.584962	0.549039	1.06543	0.286682	NA
chr1_37099573_37100249	61.75	-0.269461	0.334982	-0.804405	0.421163	0.545617
chr1_37104902_37105473	54.75	0.304153	0.364203	0.83512	0.40365	0.529146
chr1_37124698_37124927	20.5	-0.0703902	0.658008	-0.106975	0.914809	NA
chr1_37155444_37155915	63.5	0.181997	0.334464	0.544146	0.586341	0.693997
chr1_37158495_37158680	16.75	0.389945	0.715186	0.545236	0.585591	NA
chr1_37167722_37168133	61.75	0.0116815	0.329864	0.035413	0.97175	0.980818
chr1_37186965_37187145	18.75	-0.914271	0.673521	-1.35745	0.174639	NA
chr1_37189321_37189602	45.5	0.415037	0.414513	1.00126	0.3167	0.443087
chr1_37208663_37209205	164.25	0.768674	0.207888	3.69754	0.000217703	0.00190702
chr1_37251351_37251867	111	0.379086	0.250403	1.5139	0.130051	0.227026
chr1_37268614_37268977	55.5	0.260651	0.35998	0.724072	0.469022	0.590285
chr1_37293087_37293457	43.25	0.351985	0.410383	0.857699	0.391059	0.517071
chr1_37306161_37306315	19	-0.152004	0.664592	-0.228718	0.819088	NA
chr1_37307220_37308167	475	0.0668314	0.121162	0.551586	0.581232	0.689693
chr1_37315127_37315730	186.25	0.925113	0.198812	4.6532	3.26828e-06	8.09551e-05
chr1_37329105_37330407	534	0.32284	0.114187	2.8273	0.00469421	0.0186749
chr1_37385965_37386379	94	0.769802	0.275389	2.79533	0.00518474	0.0201482
chr1_37458460_37459003	355.25	0.762472	0.140472	5.42792	5.7016e-08	3.44431e-06
chr1_37476033_37476918	3275	0.761688	0.0540412	14.0946	4.1008e-45	2.32864e-41
chr1_37505095_37505710	224.25	0.457348	0.186103	2.45749	0.013991	0.0424884
chr1_37523450_37523795	57	-3.94321e-07	0.367704	-1.07239e-06	0.999999	1
chr1_37528665_37528890	18.75	-1.08746	0.690784	-1.57424	0.115431	NA
chr1_37533029_37533193	28.5	0.407657	0.515081	0.791443	0.428686	NA
chr1_37535860_37536331	91.5	-0.0157676	0.274353	-0.0574718	0.954169	0.969796
chr1_37562336_37562499	22.75	0.545433	0.602358	0.905497	0.365202	NA
chr1_37595481_37595976	96.5	0.375867	0.280902	1.33807	0.180873	0.291197
chr1_37691381_37692099	390.5	0.541985	0.13423	4.03772	5.39725e-05	0.000664822
chr1_37692617_37693596	262	0.292844	0.16399	1.78574	0.0741416	0.149392
chr1_37695820_37696587	464.5	0.546884	0.129266	4.23067	2.32991e-05	0.000356375
chr1_37698308_37699232	172	0.109093	0.199718	0.546233	0.584906	0.692912
chr1_37710720_37711821	276	0.523146	0.315038	1.66058	0.0967981	0.182591
chr1_37732210_37732696	125.75	0.818635	0.237785	3.44275	0.000575832	0.00392422
chr1_37735040_37735732	386	0.521384	0.143475	3.63398	0.000279083	0.00228354
chr1_37747524_37747831	70	0.847997	0.316734	2.67731	0.00742154	0.0263692
chr1_37761848_37762369	117	-0.0616632	0.241908	-0.254904	0.798798	0.861622
chr1_37765082_37765506	111	0.539073	0.26794	2.01192	0.0442287	0.100946
chr1_37776607_37776875	55	-0.893085	0.3764	-2.3727	0.0176585	0.0507619
chr1_37859203_37859539	75	0.830075	0.308133	2.69388	0.00706245	0.025422
chr1_37923853_37924452	485	0.319586	0.131004	2.43951	0.0147074	0.0441678
chr1_37938788_37938939	26.25	0.642447	0.609995	1.0532	0.292249	NA
chr1_37948389_37948676	24.5	0.117836	0.54993	0.214274	0.830333	NA
chr1_37958537_37958887	77.75	1.01394	0.31019	3.26877	0.00108016	0.00625757
chr1_37959938_37960484	127.75	-0.254755	0.235074	-1.08372	0.278487	0.402177
chr1_37961615_37961910	41.5	0.278975	0.416777	0.669363	0.503264	0.620903
chr1_37988479_37989173	243.5	-0.393459	0.170852	-2.30292	0.0212832	0.0582651
chr1_38018682_38018865	40.25	-0.125531	0.43837	-0.286359	0.774603	0.84334
chr1_38022123_38022938	186	0.27228	0.216446	1.25796	0.208406	0.32457
chr1_38025150_38025333	35	0.123735	0.46916	0.263737	0.791983	NA
chr1_38042481_38043227	523.75	0.579226	0.117722	4.92028	8.64225e-07	2.89528e-05
chr1_38109009_38109196	19.25	-0.187628	0.637807	-0.294177	0.768623	NA
chr1_38115310_38115565	34	0.0424345	0.527956	0.0803751	0.935939	NA
chr1_38186583_38187424	387.75	-0.494042	0.137851	-3.58387	0.000338537	0.0026379
chr1_38207224_38207574	44.75	-0.145198	0.402526	-0.360717	0.718311	0.800352
chr1_38216269_38216426	8.75	-0.584964	1.28784	-0.45422	0.64967	NA
chr1_38242205_38242917	501.5	0.67667	0.129021	5.24465	1.5658e-07	7.57521e-06
chr1_38259590_38260036	153	0.582998	0.215819	2.70133	0.00690623	0.0250029
chr1_38309440_38310114	317.75	0.725475	0.152423	4.75962	1.93956e-06	5.40887e-05
chr1_38364030_38364633	145	0.482016	0.252519	1.90883	0.0562845	0.120945
chr1_38447839_38448006	37.75	0.845025	0.436275	1.93691	0.0527565	0.115272
chr1_38449743_38450277	136.25	0.763853	0.243128	3.14177	0.00167928	0.0086847
chr1_38696488_38696958	86.25	0.0920289	0.285413	0.322441	0.747119	0.822511
chr1_38711736_38712296	185.25	0.515519	0.196893	2.61827	0.00883759	0.0300684
chr1_38777082_38777477	101.25	0.540568	0.262302	2.06086	0.0393164	0.092308
chr1_38824542_38825252	397.5	0.424039	0.142168	2.98266	0.00285758	0.0128733
chr1_38826628_38827233	253.25	0.433331	0.170492	2.54165	0.0110331	0.0355748
chr1_38835097_38835474	104	0.917538	0.271284	3.38221	0.000719062	0.00462342
chr1_38844161_38844758	310.25	0.0627862	0.155251	0.404417	0.685906	0.774338
chr1_38845659_38846319	316.25	0.846932	0.150912	5.61211	1.99877e-08	1.48366e-06
chr1_38856025_38856700	312	0.367268	0.151248	2.42825	0.0151718	0.045213
chr1_38880655_38881129	51.25	0.325095	0.381852	0.851364	0.394567	0.520408
chr1_38891746_38892222	125.5	0.0689864	0.233695	0.295199	0.767842	0.838236
chr1_38912853_38913595	439	0.416955	0.126808	3.28809	0.00100869	0.00594178
chr1_38918985_38919535	222.75	0.493758	0.194105	2.54377	0.0109664	0.0354099
chr1_38991327_38992191	444.5	0.589021	0.128842	4.57164	4.83924e-06	0.000111254
chr1_38992711_38992944	27.75	0.182203	0.518864	0.351157	0.725471	NA
chr1_38993434_38994143	475.75	0.364303	0.121006	3.01061	0.00260721	0.0120244
chr1_39057809_39058569	374.5	0.375786	0.138225	2.71866	0.00655471	0.024002
chr1_39067297_39068004	308.25	-0.11004	0.15041	-0.731601	0.464412	0.585939
chr1_39105494_39105782	62.25	0.871485	0.335851	2.59486	0.00946301	0.0316931
chr1_39150830_39151229	54.75	0.224431	0.376901	0.595465	0.551533	0.664004
chr1_39190561_39190770	33.75	0.0213731	0.455417	0.0469309	0.962568	NA
chr1_39237294_39237807	92.75	0.0855755	0.275522	0.310594	0.756109	0.829735
chr1_39253460_39253991	80	0.756234	0.29614	2.55363	0.0106605	0.0346365
chr1_39263683_39264249	137.25	-0.0788556	0.225248	-0.350083	0.726276	0.806813
chr1_39267838_39268144	48	-0.301656	0.377994	-0.798045	0.424845	0.549274
chr1_39274081_39274959	430.75	0.708899	0.130385	5.43696	5.4197e-08	3.32353e-06
chr1_39284566_39284909	63.75	0.608575	0.327515	1.85816	0.0631462	0.131957
chr1_39286763_39287371	348.5	0.566013	0.145136	3.89987	9.62441e-05	0.00102582
chr1_39310567_39311098	129.75	0.987509	0.238892	4.1337	3.56972e-05	0.000487128
chr1_39397414_39397976	187.5	-0.262329	0.193726	-1.35413	0.175696	0.284877
chr1_39401819_39402212	87.5	0.567807	0.284147	1.99829	0.0456854	0.10347
chr1_39409525_39409945	100	-0.129931	0.278346	-0.466795	0.640647	0.738568
chr1_39419059_39419337	77	0.415037	0.300411	1.38157	0.167105	0.274398
chr1_39429279_39429471	18.25	0.197938	0.67565	0.29296	0.769553	NA
chr1_39429629_39429836	9.75	-6.72807	1.75427	-3.83526	0.000125431	NA
chr1_39448867_39449613	437.25	0.761213	0.132245	5.7561	8.60814e-09	7.54924e-07
chr1_39470956_39471243	34.75	0.187085	0.45534	0.410869	0.681169	NA
chr1_39473241_39474070	104	0.0554949	0.262487	0.21142	0.83256	0.885854
chr1_39485925_39486325	68	0.405759	0.314877	1.28863	0.197527	0.31155
chr1_39488894_39489456	107.25	0.399356	0.26537	1.5049	0.132349	0.230015
chr1_39493685_39494087	70.25	0.340424	0.310196	1.09745	0.272446	0.395787
chr1_39546315_39546475	16.75	-1.67243	0.748651	-2.23392	0.0254884	NA
chr1_39553722_39555108	394	0.472881	0.132914	3.5578	0.000373976	0.00284252
chr1_39561106_39561708	163.25	0.559232	0.22051	2.53609	0.0112098	0.03598
chr1_39575562_39575741	21.5	-0.067115	0.606108	-0.110731	0.91183	NA
chr1_39577678_39577931	26.25	0.0824615	0.534596	0.15425	0.877413	NA
chr1_39579076_39580356	305.25	0.139534	0.157127	0.888028	0.374526	0.500852
chr1_39583742_39585596	637.5	0.398549	0.106919	3.72759	0.000193321	0.00173733
chr1_39586911_39588099	638	0.104064	0.107328	0.969583	0.332254	0.459304
chr1_39588696_39588921	17	-0.341038	0.761	-0.448145	0.654049	NA
chr1_39597454_39597729	46.25	0.456064	0.393624	1.15863	0.246607	0.367428
chr1_39604137_39604370	30.5	0.0473051	0.488766	0.0967848	0.922897	NA
chr1_39607677_39607909	21	-0.137504	0.604869	-0.227329	0.820168	NA
chr1_39618916_39619195	37.25	0.0581024	0.439496	0.132202	0.894824	0.930052
chr1_39668298_39668616	45.25	0.304006	0.396152	0.767397	0.442846	0.566087
chr1_39671576_39672346	430.25	0.307978	0.136159	2.2619	0.0237035	0.0630336
chr1_39698419_39698885	159.5	0.539874	0.209458	2.57748	0.00995237	0.0329289
chr1_39707764_39708067	115.25	0.0688616	0.25649	0.268477	0.788332	0.854323
chr1_39711856_39712362	42	-0.0343519	0.408485	-0.084096	0.93298	0.956294
chr1_39721044_39721408	87	0.571156	0.280885	2.03342	0.0420106	0.0970829
chr1_39737328_39737776	153	0.905535	0.221414	4.08977	4.31795e-05	0.000560926
chr1_39742640_39743155	136.75	0.495379	0.241281	2.05312	0.0400607	0.0936007
chr1_39766959_39767114	25	-0.830075	0.551897	-1.50404	0.132571	NA
chr1_39815122_39815684	87.5	-0.181607	0.311569	-0.58288	0.559974	0.671166
chr1_39818312_39818896	115.5	0.491853	0.248553	1.97887	0.0478312	0.10717
chr1_39896790_39897025	36.25	-0.299561	0.445825	-0.671925	0.501632	NA
chr1_39968376_39968797	130.25	0.765095	0.235816	3.24445	0.00117677	0.00668227
chr1_39993266_39993792	418	0.473601	0.132545	3.57313	0.000352736	0.00271917
chr1_40006718_40007113	43.75	0.448758	0.408952	1.09733	0.272495	0.395834
chr1_40033770_40034051	40.75	0.230612	0.419786	0.549357	0.582761	0.690936
chr1_40039969_40040415	41.25	-0.548621	0.431011	-1.27287	0.203064	0.318108
chr1_40057569_40058249	150.75	0.409456	0.218168	1.87679	0.0605469	0.127914
chr1_40058981_40059327	45.5	0.286304	0.40399	0.70869	0.478517	0.598906
chr1_40152251_40152930	212.25	0.820054	0.185584	4.41878	9.92581e-06	0.000190579
chr1_40171896_40172722	375	0.617095	0.141127	4.37263	1.2276e-05	0.00022174
chr1_40173016_40173601	394.75	0.284155	0.1364	2.08324	0.037229	0.0885141
chr1_40347347_40347911	179.75	0.564925	0.20139	2.80513	0.00502963	0.0196954
chr1_40350772_40351224	119	0.653494	0.245121	2.66601	0.00767581	0.0270496
chr1_40360119_40360318	9.25	-1.63743	1.11573	-1.46759	0.142217	NA
chr1_40435393_40436189	590	0.463656	0.115624	4.01005	6.0706e-05	0.000723819
chr1_40436731_40437447	229.25	0.211195	0.173866	1.2147	0.22448	0.342957
chr1_40522359_40522529	22.25	-0.424499	0.629836	-0.673982	0.500323	NA
chr1_40594397_40594692	55.5	0.970853	0.374466	2.59263	0.00952448	0.0318401
chr1_40601435_40602032	242.25	0.18188	0.169496	1.07306	0.283242	0.407355
chr1_40636508_40637185	305.25	0.459942	0.155034	2.96672	0.00300993	0.0134021
chr1_40664694_40664940	37.25	0.40939	0.441375	0.927533	0.35365	0.480086
chr1_40675978_40676198	42.5	0.238158	0.787856	0.302286	0.762434	0.834338
chr1_40714710_40715404	230.5	0.54465	0.176861	3.07954	0.00207317	0.0101651
chr1_40734205_40734570	74	0.492113	0.304587	1.61567	0.106165	0.195202
chr1_40820945_40821192	48.5	0.824913	0.384032	2.14803	0.0317111	0.078299
chr1_40825406_40826008	261.25	0.625344	0.167378	3.73612	0.000186882	0.00169425
chr1_40854047_40854750	379.25	0.219155	0.134705	1.62693	0.103753	0.19194
chr1_40859495_40860167	285	0.402495	0.161505	2.49215	0.0126972	0.0394912
chr1_40901322_40902055	316.5	0.473713	0.150539	3.14678	0.00165078	0.00858323
chr1_40935725_40936376	333	0.485427	0.146391	3.31597	0.00091327	0.00551629
chr1_40941739_40942182	102.75	0.906218	0.272779	3.32217	0.000893214	0.005424
chr1_40944351_40944998	249	0.366985	0.174013	2.10895	0.0349492	0.0843518
chr1_40959366_40959518	30.5	-0.14202	0.481877	-0.294722	0.768206	NA
chr1_40981124_40981457	45.5	0.0317084	0.38984	0.0813371	0.935174	0.957624
chr1_41058428_41058737	57	-0.126634	0.353626	-0.358101	0.720268	0.801831
chr1_41094569_41094905	36	-1.09115	0.458983	-2.37731	0.0174392	NA
chr1_41115078_41115532	150	0.426265	0.215951	1.9739	0.0483934	0.108115
chr1_41162280_41162687	78.75	0.623232	0.294563	2.11579	0.034363	0.08322
chr1_41209411_41209787	88	0.213514	0.295345	0.72293	0.469723	0.590818
chr1_41321009_41321584	175.5	0.498119	0.19927	2.49972	0.0124292	0.0388446
chr1_41331524_41331693	36.25	0.584962	0.458505	1.2758	0.202026	NA
chr1_41443229_41443716	141.5	0.483679	0.23299	2.07597	0.0378969	0.0897397
chr1_41867123_41867621	121.5	0.321928	0.238415	1.35029	0.176925	0.286464
chr1_41902206_41902369	29.75	0.121306	0.489161	0.247987	0.804144	NA
chr1_41954746_41954933	40.5	0.614709	0.461349	1.33242	0.182724	0.293407
chr1_42017932_42018164	34.75	-0.270648	0.464439	-0.582742	0.560067	NA
chr1_42217592_42218034	128.25	0.436387	0.234469	1.86117	0.0627206	0.131378
chr1_42295138_42295662	123.25	0.0878176	0.260445	0.337183	0.735979	0.814253
chr1_42741625_42742044	141	0.506501	0.236288	2.14358	0.0320666	0.078942
chr1_42748008_42748545	245.25	0.453718	0.167695	2.70562	0.0068178	0.0247518
chr1_42771505_42771778	96.5	0.239753	0.306299	0.782743	0.433778	0.557524
chr1_42775489_42775694	18.75	-1	1.34961	-0.740955	0.458721	NA
chr1_42836653_42837029	87	-0.0165832	0.28978	-0.0572268	0.954365	0.96996
chr1_42864800_42865108	56	1.29051	0.376281	3.42966	0.000604343	0.00407375
chr1_42912995_42913574	78	0.0740003	0.295647	0.2503	0.802356	0.86414
chr1_42971785_42972390	243.75	0.133266	0.169804	0.784824	0.432557	0.556359
chr1_43050754_43051078	60.5	0.0954192	0.333457	0.286151	0.774762	0.84348
chr1_43122753_43123260	200	0.108253	0.19157	0.565083	0.572017	0.681929
chr1_43167315_43167984	313.5	0.207442	0.151811	1.36645	0.171799	0.280253
chr1_43169651_43170140	90.25	-0.135978	0.280884	-0.484107	0.62831	0.728785
chr1_43194875_43195646	383.25	0.4574	0.153637	2.97714	0.00290952	0.0130542
chr1_43196264_43197022	594.5	0.346249	0.109762	3.15454	0.0016075	0.00842375
chr1_43200173_43200385	47.75	0.692818	0.38847	1.78345	0.0745123	0.149929
chr1_43321111_43321804	349.5	0.028896	0.15016	0.192435	0.847402	0.896145
chr1_43326412_43327027	272.5	0.265461	0.161704	1.64165	0.100662	0.187868
chr1_43336901_43337247	62.75	-0.011496	0.327804	-0.0350696	0.972024	0.980841
chr1_43356232_43356550	65.25	0.366782	0.329176	1.11424	0.265175	0.387992
chr1_43567936_43568629	318.25	0.875929	0.149001	5.87869	4.1353e-09	4.09278e-07
chr1_43618444_43618781	30.75	0.164386	0.485071	0.338891	0.734692	NA
chr1_43692581_43693016	75.5	-0.095578	0.328779	-0.290706	0.771276	0.840692
chr1_43719130_43719282	14.75	-0.544321	0.810004	-0.671998	0.501585	NA
chr1_43733437_43733605	22.75	-0.0317097	0.621695	-0.0510053	0.959321	NA
chr1_43788810_43789339	295.75	0.904086	0.182734	4.94755	7.5154e-07	2.5943e-05
chr1_43794831_43795606	574	0.435585	0.123038	3.54023	0.000399774	0.00298896
chr1_43816836_43817395	161.5	0.304854	0.212808	1.43253	0.151991	0.255379
chr1_43819494_43819806	51.75	0.293731	0.3964	0.740995	0.458696	0.58063
chr1_43823695_43823902	19.5	-1.2578	0.67296	-1.86905	0.0616154	NA
chr1_43865963_43866164	31.5	0.461903	0.485948	0.95052	0.341848	NA
chr1_43898562_43898816	23.25	0.155277	0.581389	0.26708	0.789407	NA
chr1_43948301_43948884	52.5	-0.70044	0.361669	-1.93669	0.0527834	0.115314
chr1_43949748_43950315	107.25	0.303781	0.258333	1.17593	0.239624	0.359451
chr1_43955596_43956704	449	0.147933	0.129348	1.14369	0.252754	0.374095
chr1_43959561_43960060	177.25	0.727206	0.201705	3.60529	0.000311804	0.00247547
chr1_43982345_43982721	29.75	-0.769387	0.512969	-1.49987	0.133648	NA
chr1_43990204_43990415	28.5	-0.459432	0.558289	-0.82293	0.410548	NA
chr1_44006618_44007049	103	0.38037	0.265438	1.43299	0.151861	0.255215
chr1_44015832_44016123	30.25	-1.18286	0.51544	-2.29487	0.0217408	NA
chr1_44023450_44024123	195.5	0.32608	0.188324	1.73149	0.0833652	0.16309
chr1_44098450_44099241	663.75	0.330734	0.109212	3.02837	0.00245875	0.0115306
chr1_44111192_44111435	16.5	-0.440573	0.712541	-0.618313	0.536369	NA
chr1_44121203_44122058	632.5	0.446021	0.105558	4.22538	2.38542e-05	0.000362789
chr1_44142473_44142696	17	-0.87447	0.763348	-1.14557	0.251972	NA
chr1_44165831_44166309	43	-0.439532	0.411025	-1.06936	0.284909	0.409234
chr1_44175965_44176125	18.75	-0.27009	0.694739	-0.388765	0.69745	NA
chr1_44176706_44177134	138	0.104589	0.2305	0.453748	0.65001	0.745862
chr1_44205367_44206215	172.5	0.68147	0.220062	3.09673	0.00195671	0.00974024
chr1_44212021_44212688	150.25	0.689785	0.217592	3.17008	0.00152396	0.00808766
chr1_44221583_44221919	32	0.135351	0.469452	0.288318	0.773103	NA
chr1_44224610_44225562	280.25	0.396286	0.165049	2.40102	0.0163496	0.0479036
chr1_44230707_44231215	170	0.902419	0.209592	4.30561	1.66529e-05	0.00027864
chr1_44259691_44260021	29.5	-0.393664	0.541455	-0.727049	0.467196	NA
chr1_44285822_44286408	178.5	0.539638	0.205761	2.62265	0.00872484	0.0297769
chr1_44294283_44294466	21.5	-0.612977	0.598855	-1.02358	0.306032	NA
chr1_44388511_44388935	23.75	-0.909803	0.572426	-1.58938	0.111975	NA
chr1_44494720_44494928	30.75	0.743224	0.499558	1.48776	0.136814	NA
chr1_44588924_44589109	25.75	-0.252767	0.580358	-0.435536	0.663174	NA
chr1_44608289_44608579	122.75	0.444218	0.250519	1.77319	0.0761966	0.152561
chr1_44798158_44798488	48.75	-0.836502	0.378261	-2.21144	0.0270054	0.0693325
chr1_44802350_44803060	314	0.472834	0.149166	3.16984	0.00152521	0.00808959
chr1_45370707_45371105	149.75	0.4024	0.228097	1.76417	0.0777041	0.154836
chr1_45488222_45489244	308.5	0.385753	0.166991	2.31003	0.0208866	0.0574636
chr1_45611186_45611556	49.75	0.364411	0.393934	0.925056	0.354937	0.4812
chr1_45684522_45685142	196.75	0.209346	0.197888	1.0579	0.2901	0.415011
chr1_45725733_45725962	22.5	0.128323	0.585794	0.219059	0.826604	NA
chr1_45729573_45729976	109.5	0.184706	0.275573	0.670261	0.502692	0.620416
chr1_45732054_45732224	31.25	0.254572	0.479497	0.530916	0.595477	NA
chr1_45822927_45823464	290	0.294532	0.155973	1.88835	0.0589784	0.125328
chr1_45827006_45827216	21.75	-0.166011	0.621102	-0.267284	0.78925	NA
chr1_45873498_45874337	571	0.544542	0.112795	4.8277	1.38121e-06	4.15808e-05
chr1_45881791_45882579	322.25	0.48581	0.150895	3.21954	0.00128398	0.00712801
chr1_45919619_45920232	130	0.39079	0.248135	1.57491	0.115278	0.207696
chr1_46075276_46075589	52.25	0.235216	0.361647	0.650402	0.515432	0.631321
chr1_46079173_46079555	67	-0.748461	0.32447	-2.30672	0.0210704	0.0578325
chr1_46123329_46123609	24.25	-0.208587	0.554644	-0.376074	0.706862	NA
chr1_46123814_46124040	37.5	-0.27009	0.441408	-0.611882	0.540616	0.654125
chr1_46473674_46474151	120.5	-0.0359198	0.238292	-0.150738	0.880182	0.919124
chr1_46482582_46482844	25	-1.0217	0.606757	-1.68386	0.0922081	NA
chr1_46485191_46485543	58.5	0.447459	0.367638	1.21712	0.22356	0.341957
chr1_46637233_46637568	61.5	0.0938666	0.342777	0.273841	0.784207	0.850968
chr1_46706790_46706967	14	-0.310341	0.878485	-0.353269	0.723887	NA
chr1_46836410_46836635	39.75	1.57289	0.469501	3.35013	0.000807744	0.00502729
chr1_46874475_46874630	15.5	-1.17834	0.753963	-1.56286	0.118086	NA
chr1_46906469_46907054	293.75	0.342941	0.154956	2.21316	0.0268868	0.0691196
chr1_46970890_46971813	418.5	0.196801	0.129219	1.52301	0.127757	0.224072
chr1_46978355_46978621	22	-0.197038	0.591936	-0.33287	0.739233	NA
chr1_46996141_46996455	46.25	0.265894	0.404382	0.657531	0.51084	0.627591
chr1_47027380_47027953	153.5	0.301853	0.217958	1.38492	0.166078	0.273117
chr1_47334537_47335000	102.25	0.419153	0.265937	1.57614	0.114994	0.207266
chr1_47830868_47831132	20	-0.660514	0.666133	-0.991564	0.32141	NA
chr1_47866512_47866739	50.5	0.579013	0.372505	1.55437	0.120095	0.21399
chr1_48764952_48765139	24.75	1.06609	0.568311	1.87589	0.0606707	NA
chr1_48765587_48765807	35	0.289506	0.487174	0.594255	0.552341	NA
chr1_49620648_49620921	30.5	-0.0946375	0.49494	-0.19121	0.848361	NA
chr1_49621987_49622189	36	0.652076	0.444703	1.46632	0.142561	NA
chr1_49842654_49842833	35.75	0.593374	0.471206	1.25927	0.207934	NA
chr1_49972530_49972856	33.5	0.346175	0.495215	0.69904	0.484527	NA
chr1_50086590_50086970	55.25	-0.354284	0.355799	-0.99574	0.319376	0.445953
chr1_50888600_50888800	52	1.16992	0.376777	3.10508	0.00190227	0.00954339
chr1_51018990_51019630	271.25	0.350082	0.161582	2.16659	0.0302659	0.0755741
chr1_51067837_51067990	10.5	-0.700441	0.983429	-0.712243	0.476314	NA
chr1_51390602_51391302	355	0.117919	0.138851	0.849252	0.395741	0.521623
chr1_51394923_51395290	42.25	-0.188073	0.40557	-0.463725	0.642845	0.740277
chr1_51404342_51405023	285.5	0.406934	0.15726	2.58765	0.00966342	0.0321793
chr1_51414415_51414681	47.25	0.0763505	0.381404	0.200182	0.841338	0.89191
chr1_51515595_51516425	474.75	-0.013675	0.122624	-0.11152	0.911204	0.940435
chr1_51522128_51522556	80.25	0.555061	0.297954	1.86291	0.0624752	0.130988
chr1_51523188_51523844	120.5	-0.446516	0.250192	-1.7847	0.0743107	0.149623
chr1_51605936_51606166	31.25	-0.442005	0.508915	-0.868524	0.385108	NA
chr1_51653633_51654457	591	0.353274	0.112084	3.15186	0.00162235	0.00847614
chr1_51657192_51657824	233.25	0.464775	0.17396	2.67173	0.0075462	0.0267027
chr1_51672239_51672931	349.5	0.360998	0.141943	2.54325	0.0109827	0.0354448
chr1_51681632_51681794	15.75	-0.70044	0.741311	-0.944867	0.344727	NA
chr1_51695802_51696164	76.75	0.368539	0.334606	1.10141	0.270718	0.393949
chr1_51701092_51701894	490	0.448155	0.119177	3.76041	0.000169638	0.00157801
chr1_51725838_51726041	50.75	1.21901	0.376021	3.24186	0.00118751	0.00673032
chr1_51766643_51766820	15	-1.68959e-06	0.930016	-1.81674e-06	0.999999	NA
chr1_51784021_51784384	37.5	-0.0384746	0.429444	-0.0895917	0.928612	0.953718
chr1_51800842_51801051	22.5	0.128323	0.57839	0.221863	0.824421	NA
chr1_52001530_52002285	314.75	0.172089	0.153299	1.12257	0.26162	0.384015
chr1_52055242_52055954	301.5	0.56207	0.155436	3.6161	0.000299078	0.00240512
chr1_52060306_52061537	554.75	0.183591	0.112891	1.62626	0.103894	0.192126
chr1_52141892_52142105	15.75	-2.78136	0.836934	-3.32327	0.000889687	NA
chr1_52143068_52143496	72	0.140372	0.31747	0.442159	0.658374	0.752721
chr1_52155582_52156283	291.5	0.138685	0.158136	0.876997	0.380488	0.506589
chr1_52157218_52157798	213	0.931947	0.183183	5.08752	3.62774e-07	1.43805e-05
chr1_52170540_52171196	696.75	0.62346	0.111108	5.61127	2.00844e-08	1.48841e-06
chr1_52203251_52204020	249	0.384664	0.177633	2.16549	0.03035	0.0757549
chr1_52204195_52204581	54.75	-0.277534	0.387508	-0.716202	0.473867	0.594581
chr1_52226714_52227428	354.5	0.679725	0.150596	4.51357	6.37466e-06	0.000136391
chr1_52273385_52274180	391	0.277585	0.136196	2.03812	0.0415376	0.0962493
chr1_52324405_52324940	119.5	-0.0845337	0.25861	-0.326877	0.743761	0.819589
chr1_52356429_52356814	73	1.14326	0.323425	3.53485	0.000408013	0.00303458
chr1_52357938_52358641	231.75	0.616157	0.174598	3.52899	0.000417141	0.0030823
chr1_52359477_52359945	274	0.478209	0.161189	2.96675	0.00300966	0.0134021
chr1_52363674_52364430	296.25	0.595115	0.156385	3.80544	0.000141554	0.00137619
chr1_52385442_52385785	70.25	1.03868	0.330388	3.14382	0.0016676	0.0086441
chr1_52449822_52450190	67	0.725492	0.325154	2.23123	0.0256661	0.0668039
chr1_52485804_52486027	18.5	0.633871	0.697012	0.909412	0.363133	NA
chr1_52513487_52513648	15.25	0.0473045	0.761771	0.0620981	0.950485	NA
chr1_52542962_52543426	76.75	0.235488	0.302324	0.778925	0.436024	0.559476
chr1_52546488_52547185	272	0.357183	0.159166	2.24409	0.0248267	0.065181
chr1_52584282_52584569	19	-0.459432	0.66652	-0.6893	0.490634	NA
chr1_52638566_52639188	142.5	-0.0202489	0.236178	-0.0857357	0.931677	0.955745
chr1_52683262_52683653	49.5	-0.204359	0.388348	-0.526226	0.598731	0.704605
chr1_52687171_52687682	545	0.15368	0.114149	1.3463	0.178205	0.287976
chr1_52688346_52688872	150.5	0.405256	0.233735	1.73382	0.0829492	0.162479
chr1_52704909_52705481	128.25	-0.0506263	0.239556	-0.211334	0.832627	0.885904
chr1_52748298_52748553	32.25	0.851477	0.491316	1.73305	0.0830862	NA
chr1_52775073_52775397	28	0.258311	0.519693	0.497046	0.619156	NA
chr1_52775796_52776378	166.5	0.951528	0.209634	4.539	5.65218e-06	0.00012508
chr1_52804947_52805660	388.25	0.40962	0.135637	3.01996	0.00252806	0.0117572
chr1_52850463_52850922	67	0.172467	0.338706	0.509193	0.610617	0.714392
chr1_52873767_52874065	72	0.220842	0.313218	0.705074	0.480764	0.600978
chr1_52910805_52911318	136.5	0.512648	0.22528	2.2756	0.0228697	0.0613739
chr1_53010387_53010604	20.5	-0.0703901	0.615343	-0.114392	0.908927	NA
chr1_53011856_53012576	277.25	0.395326	0.181338	2.18005	0.0292536	0.0736495
chr1_53021288_53021930	306	0.884802	0.154918	5.71142	1.12038e-08	9.23715e-07
chr1_53089309_53089936	131	0.0771087	0.249126	0.309517	0.756929	0.830395
chr1_53109846_53110439	228.75	0.351763	0.179733	1.95715	0.0503302	0.11133
chr1_53150064_53150477	101.25	-0.00712468	0.269904	-0.0263971	0.978941	0.984968
chr1_53329523_53329983	99.75	0.548893	0.263993	2.0792	0.0375991	0.0892066
chr1_53370086_53370487	55.25	-0.705715	0.371055	-1.90191	0.0571824	0.122382
chr1_53409546_53409883	125.75	-0.527819	0.252774	-2.0881	0.0367884	0.0877086
chr1_53638125_53638445	24.25	-0.634716	0.562155	-1.12908	0.258865	NA
chr1_53679186_53679603	78	0.796466	0.341488	2.33234	0.0196827	0.0549684
chr1_53760961_53761567	216.25	0.33845	0.183232	1.84711	0.0647306	0.134387
chr1_53763107_53763665	187.25	-0.11949	0.193232	-0.618378	0.536326	0.650406
chr1_53769198_53769532	64.75	0.529467	0.328172	1.61338	0.106661	0.195829
chr1_53772144_53772897	402.75	0.220729	0.136576	1.61616	0.106059	0.195095
chr1_53802844_53803108	28.75	0.743659	0.508603	1.46216	0.143697	NA
chr1_53806839_53807119	28.75	-0.429685	0.508306	-0.845328	0.397928	NA
chr1_53947266_53947677	88.25	0.369838	0.280481	1.31859	0.187308	0.299065
chr1_53965783_53966522	327	0.252119	0.159033	1.58532	0.112894	0.204471
chr1_53984280_53984888	151.75	0.348695	0.212873	1.63804	0.101413	0.188819
chr1_54095800_54096405	202.5	0.547949	0.191481	2.86164	0.00421456	0.017216
chr1_54113219_54113386	24.5	-0.0588944	0.58145	-0.101289	0.919321	NA
chr1_54307256_54307436	40	0.36257	0.420799	0.861622	0.388896	0.514856
chr1_54332433_54332731	68.75	0.476438	0.314128	1.5167	0.129342	0.226113
chr1_54339826_54340043	26.5	-6.73246e-07	0.533663	-1.26156e-06	0.999999	NA
chr1_54389790_54390224	98.25	-0.496762	0.272644	-1.82202	0.0684524	0.140334
chr1_54419327_54419877	97.5	0.267104	0.264592	1.00949	0.312739	0.439236
chr1_54430622_54430894	24.25	-0.0892681	0.571451	-0.156213	0.875865	NA
chr1_54437928_54438897	1174.25	0.214788	0.0795947	2.69853	0.00696474	0.0251606
chr1_54493869_54494308	57.5	0.175849	0.34359	0.5118	0.608791	0.712843
chr1_54495896_54496066	17.75	-1.3505	0.719374	-1.87732	0.0604739	NA
chr1_54534695_54535222	95.5	0.410632	0.276507	1.48507	0.137526	0.236909
chr1_54537314_54537552	44.75	0.672835	0.396676	1.69618	0.0898517	0.172482
chr1_54541588_54542057	37	0.27376	0.44892	0.609819	0.541981	NA
chr1_54570533_54571205	209	0.424101	0.182291	2.3265	0.0199918	0.0555844
chr1_54624513_54624697	13.25	-0.38333	0.873327	-0.43893	0.660712	NA
chr1_54722744_54723374	289	0.290515	0.155239	1.87141	0.0612885	0.129096
chr1_54733673_54734135	60.5	-0.359543	0.340055	-1.05731	0.290372	0.415282
chr1_54763321_54764069	346.5	0.749192	0.146582	5.11108	3.20322e-07	1.30343e-05
chr1_54793686_54794149	77	0.376854	0.30277	1.24469	0.213246	0.330277
chr1_54812701_54812971	29.5	-0.544321	0.499088	-1.09063	0.275436	NA
chr1_54889687_54890025	150	-0.270089	0.216393	-1.24814	0.21198	0.328741
chr1_54926675_54927082	99.25	0.0945173	0.278899	0.338895	0.734689	0.813272
chr1_54986876_54987269	42.75	-0.494109	0.427148	-1.15676	0.247369	0.368309
chr1_54991580_54991987	76.75	0.522566	0.351457	1.48686	0.137053	0.236328
chr1_55004831_55005277	66.75	0.402437	0.331786	1.21294	0.225151	0.343747
chr1_55015301_55015963	288.5	0.453765	0.158186	2.86855	0.00412352	0.0169339
chr1_55036027_55036520	109	-0.715827	0.261521	-2.73717	0.00619697	0.0230392
chr1_55040154_55040692	167.5	0.293857	0.208219	1.41129	0.15816	0.263221
chr1_55041212_55041500	26.75	-0.13493	0.56002	-0.240939	0.809603	NA
chr1_55051640_55052081	61	-0.380604	0.355245	-1.07139	0.283996	0.408233
chr1_55065071_55065684	190	0.0607539	0.201257	0.301872	0.76275	0.834542
chr1_55069272_55069923	103.5	-0.336049	0.275253	-1.22088	0.222133	0.340351
chr1_55074505_55074678	25.25	0.315501	0.539622	0.584671	0.558769	NA
chr1_55082452_55082777	52.5	0.331205	0.366098	0.904691	0.365629	0.491992
chr1_55090208_55090544	54	0.214124	0.387637	0.552384	0.580686	0.689225
chr1_55099067_55099476	113	-2.06699e-07	0.246199	-8.39561e-07	0.999999	1
chr1_55125354_55125610	27.5	-0.0524681	0.520056	-0.100889	0.919638	NA
chr1_55133551_55133995	48	-0.485427	0.412493	-1.17681	0.23927	0.359076
chr1_55138733_55139439	176.75	0.507143	0.221864	2.28583	0.0222645	0.0601578
chr1_55143045_55143201	26.5	-0.0544485	0.560774	-0.0970952	0.922651	NA
chr1_55165294_55165602	36	0.321927	0.487202	0.660767	0.508761	NA
chr1_55172391_55172789	51.25	0.584962	0.366897	1.59435	0.110858	0.201555
chr1_55192694_55193115	88.75	0.187203	0.306356	0.611062	0.541159	0.654642
chr1_55218601_55219306	391.75	0.331046	0.136922	2.41777	0.0156161	0.0462154
chr1_55236929_55237481	173.5	0.686184	0.205986	3.33122	0.00086467	0.00529027
chr1_55242623_55243022	72.5	0.441189	0.314837	1.40133	0.161117	0.266891
chr1_55248973_55250307	563.5	0.228337	0.112258	2.03403	0.0419488	0.0969697
chr1_55253621_55253805	20.25	0.249977	0.666322	0.37516	0.707542	NA
chr1_55254565_55255118	89.5	-0.177538	0.274989	-0.645621	0.518525	0.634134
chr1_55255608_55255856	30.5	-0.23704	0.503931	-0.470381	0.638083	NA
chr1_55260237_55260455	16	-0.833991	0.800691	-1.04159	0.297603	NA
chr1_55260828_55261055	29.5	-0.443607	0.519194	-0.854415	0.392875	NA
chr1_55269518_55270650	176.5	-0.403124	0.197763	-2.03842	0.041508	0.0962051
chr1_55296013_55296655	357.5	0.406214	0.139846	2.90472	0.00367587	0.0155323
chr1_55322287_55322564	31.5	-0.70044	0.505451	-1.38577	0.165817	NA
chr1_55350582_55350776	37	0.234465	0.441451	0.531123	0.595334	NA
chr1_55351974_55352340	41	-0.425306	0.41838	-1.01655	0.309365	0.435682
chr1_55357870_55358288	73.25	-0.00984807	0.302323	-0.0325747	0.974014	0.981772
chr1_55406316_55406676	30.25	0.311201	0.523666	0.594274	0.552329	NA
chr1_55420063_55420661	363	-0.76033	0.140072	-5.42815	5.69424e-08	3.44431e-06
chr1_55434279_55434431	6.5	-2.07039	1.56746	-1.32085	0.186551	NA
chr1_55439747_55440554	577.5	0.305918	0.115655	2.64509	0.00816687	0.0283139
chr1_55460992_55461799	395.5	0.142379	0.135063	1.05417	0.291807	0.416983
chr1_55486419_55486933	80.25	0.480805	0.320277	1.50122	0.1333	0.231313
chr1_55504476_55504938	150.75	0.989247	0.221779	4.4605	8.17697e-06	0.000164948
chr1_55530620_55531090	101	0.315502	0.278596	1.13247	0.257436	0.379117
chr1_55605625_55605816	25.25	-0.315502	0.568815	-0.554666	0.579123	NA
chr1_55641761_55641933	45.25	0.69883	0.407263	1.71592	0.086177	0.167394
chr1_55793047_55793806	397.75	0.590254	0.133608	4.41779	9.97162e-06	0.000191216
chr1_55812351_55813157	236.5	0.581151	0.173253	3.35434	0.000795534	0.0049731
chr1_55894941_55895573	254	0.365455	0.164672	2.2193	0.0264666	0.0683566
chr1_55930827_55932087	950.75	0.484776	0.0886495	5.46847	4.53948e-08	2.86814e-06
chr1_55943165_55943683	145	0.523035	0.220601	2.37095	0.0177425	0.0509453
chr1_55947548_55948054	77.25	-0.442311	0.300284	-1.47298	0.140757	0.241031
chr1_55950453_55950645	7.75	-2.05889	1.39874	-1.47197	0.14103	NA
chr1_55962061_55962518	145.5	0.824913	0.222465	3.70806	0.00020885	0.00184671
chr1_56016922_56017718	416.25	0.801571	0.130656	6.13499	8.51654e-10	1.06581e-07
chr1_56252024_56252671	129.5	0.763765	0.246721	3.09567	0.0019637	0.00976859
chr1_56401005_56401234	24.25	0.148863	0.587629	0.253328	0.800015	NA
chr1_56810083_56810519	101.5	0.227892	0.270143	0.8436	0.398893	0.52456
chr1_56949639_56949807	24.25	0.449802	0.580968	0.774229	0.438796	NA
chr1_57033814_57034389	291.5	0.373259	0.160297	2.32854	0.0198833	0.055395
chr1_57048563_57048879	58.5	0.148098	0.377042	0.392789	0.694475	0.781487
chr1_57051863_57052300	65.5	0.0440549	0.324323	0.135836	0.891951	0.928113
chr1_57057194_57057567	94.25	0.549967	0.282027	1.95005	0.0511706	0.11269
chr1_57060148_57060425	35.25	-0.102362	0.463064	-0.221054	0.82505	NA
chr1_57105684_57106080	75.25	0.415037	0.304317	1.36383	0.172621	0.28123
chr1_57108900_57109099	29.75	-0.0242482	0.500916	-0.0484076	0.961391	NA
chr1_57152463_57152701	50	0.554967	0.380288	1.45934	0.144473	0.245772
chr1_57191611_57191913	30	-6.0656e-07	0.498099	-1.21775e-06	0.999999	NA
chr1_57262275_57263071	357	0.300124	0.145819	2.05819	0.0395721	0.0927767
chr1_57326512_57327135	194.25	0.107741	0.19769	0.545002	0.585752	0.693553
chr1_57338335_57338739	61.5	0.377474	0.339757	1.11101	0.266563	0.38929
chr1_57395828_57396565	269	0.426776	0.161441	2.64354	0.00820448	0.0284015
chr1_57450666_57451427	396.25	0.505736	0.148733	3.40029	0.000673152	0.0044076
chr1_57460409_57460808	53.75	-0.174679	0.388292	-0.449865	0.652808	0.748127
chr1_57480427_57480922	194.75	0.174298	0.187799	0.928109	0.353351	0.479878
chr1_57485566_57486404	422.25	0.035877	0.12956	0.276914	0.781846	0.849096
chr1_57527208_57527474	18	-1.18443	2.43871	-0.485679	0.627195	NA
chr1_57568839_57569142	82	1.0066	0.30602	3.28933	0.00100425	0.00592484
chr1_57621467_57621836	53.5	0.517848	0.366273	1.41383	0.157412	0.262275
chr1_57669232_57669535	40	0.39927	0.449586	0.888083	0.374496	0.500827
chr1_57677351_57677554	15.25	-0.52607	0.787355	-0.668148	0.504039	NA
chr1_57745686_57745954	51.75	0.666756	0.384785	1.7328	0.0831313	0.162738
chr1_57896779_57896974	24.5	-0.977974	0.579348	-1.68806	0.0913998	NA
chr1_58006035_58006467	85	0.221079	0.300771	0.735041	0.462314	0.583946
chr1_58026818_58027299	531.75	0.139834	0.116404	1.20129	0.229639	0.348618
chr1_58068775_58068993	37.5	-0.154034	0.433822	-0.355063	0.722542	0.803694
chr1_58087771_58088630	375.25	0.494989	0.138348	3.57784	0.000346446	0.00268618
chr1_58136447_58136940	85.5	0.287802	0.286196	1.00561	0.314603	0.441016
chr1_58146351_58146610	32.25	-0.0223684	0.468137	-0.0477817	0.96189	NA
chr1_58169454_58170148	331.5	0.537064	0.149117	3.60164	0.000316222	0.00250136
chr1_58195706_58196245	166	0.718454	0.210577	3.41183	0.000645282	0.00426783
chr1_58197361_58197900	158.5	1.11769	0.220713	5.06401	4.10521e-07	1.57652e-05
chr1_58201671_58201980	52.25	0.207442	0.361947	0.573127	0.566559	0.676702
chr1_58206835_58207186	28.25	-0.0255357	0.513596	-0.0497194	0.960346	NA
chr1_58213482_58214036	212.5	0.514573	0.181725	2.8316	0.00463163	0.0184956
chr1_58297253_58297612	55.75	0.456638	0.361551	1.263	0.206591	0.322353
chr1_58328085_58328407	96.25	-0.38448	0.27051	-1.42132	0.155224	0.259457
chr1_58353018_58353715	497.25	0.242834	0.119412	2.03358	0.0419937	0.097049
chr1_58363700_58363908	35	-0.0412233	0.489395	-0.0842331	0.932871	NA
chr1_58394564_58394974	73.25	0.366322	0.360786	1.01534	0.309943	0.436159
chr1_58452240_58452596	55.75	0.809897	0.35648	2.27193	0.023091	0.0618276
chr1_58453004_58453477	81.25	0.222392	0.291603	0.762654	0.44567	0.568561
chr1_58458559_58458794	29.75	-0.0242481	0.497924	-0.0486985	0.96116	NA
chr1_58472360_58472553	31.5	0.999999	0.488981	2.04507	0.0408483	NA
chr1_58477770_58478176	55	0.584962	0.357553	1.63602	0.101836	0.189366
chr1_58491679_58491865	10	-1.22239	1.04284	-1.17217	0.241128	NA
chr1_58505195_58505738	122	0.513855	0.239327	2.14708	0.0317869	0.0784289
chr1_58555519_58556106	235.25	0.2861	0.17561	1.62918	0.103275	0.191274
chr1_58557821_58558227	38.25	-0.711875	0.431138	-1.65115	0.098707	0.185227
chr1_58617173_58617698	82.75	0.043589	0.308825	0.141145	0.887756	0.924828
chr1_58619125_58619806	291.75	0.809298	0.157163	5.14941	2.61301e-07	1.11459e-05
chr1_58635842_58636619	417.25	0.454953	0.131225	3.46697	0.000526367	0.00366689
chr1_58643166_58643363	25.75	-0.084065	0.560911	-0.149872	0.880865	NA
chr1_58657766_58658148	66	0.285091	0.327164	0.871401	0.383535	0.50954
chr1_58675580_58676491	194	0.253493	0.190527	1.33048	0.183359	0.294146
chr1_58734420_58734958	123.25	0.798165	0.258032	3.09328	0.0019796	0.00982772
chr1_58754400_58754983	144.25	0.215428	0.220992	0.974822	0.329649	0.456633
chr1_58803602_58804244	218	0.139083	0.188139	0.739256	0.459752	0.581577
chr1_58818280_58818838	117.75	0.488578	0.283632	1.72257	0.0849655	0.165586
chr1_58819679_58820110	38.75	-0.0931099	0.443632	-0.209881	0.833761	0.886799
chr1_58826247_58827440	373.25	0.265515	0.137692	1.92832	0.0538158	0.116917
chr1_58859144_58859754	166.5	0.365871	0.203515	1.79776	0.0722147	0.146363
chr1_58936443_58936609	8.75	-5.08744	1.78155	-2.85563	0.00429509	NA
chr1_58954575_58954847	24.75	0.934904	0.561128	1.66611	0.0956905	NA
chr1_59050688_59051118	58.75	-0.508612	0.340374	-1.49427	0.135104	0.233712
chr1_59066035_59066492	81	-0.071259	0.304601	-0.233942	0.81503	0.873215
chr1_59124752_59125242	110	-0.0131157	0.25206	-0.0520342	0.958501	0.97326
chr1_59127570_59128286	276.25	0.348983	0.167846	2.07918	0.0376008	0.0892066
chr1_59199580_59200268	364.25	0.485766	0.139742	3.47617	0.000508634	0.00357233
chr1_59201286_59201843	193.75	0.423728	0.207928	2.03786	0.0415637	0.0962998
chr1_59207344_59207639	28	-0.574237	0.527521	-1.08856	0.276349	NA
chr1_59227304_59227571	19.5	-1.08406	0.705271	-1.53709	0.124271	NA
chr1_59294619_59295214	181.5	-0.756075	0.204777	-3.69219	0.000222333	0.00193879
chr1_59300677_59301088	84	0.0687125	0.29329	0.234281	0.814767	0.873097
chr1_59304321_59304979	317.25	0.358817	0.153563	2.33661	0.0194596	0.0544928
chr1_59315846_59316145	27	-0.596104	0.561421	-1.06178	0.288337	NA
chr1_59343135_59343755	185.75	0.522121	0.203434	2.56655	0.0102717	0.0336621
chr1_59351465_59351697	25.5	0.22677	0.535731	0.423291	0.672083	NA
chr1_59357691_59358055	49.75	-0.393915	0.377964	-1.0422	0.297318	0.422886
chr1_59367833_59368362	40.25	0.67516	0.438899	1.5383	0.123975	0.219107
chr1_59373341_59374075	231	-0.200174	0.174398	-1.1478	0.251051	0.372193
chr1_59450679_59450876	17.25	-0.906891	0.774661	-1.17069	0.241722	NA
chr1_59481001_59481336	37.25	0.096861	0.448957	0.215747	0.829185	0.883753
chr1_59483879_59484319	60	-0.559959	0.33805	-1.65644	0.0976327	0.183731
chr1_59498006_59498273	41	0.140862	0.40856	0.344777	0.730262	0.809624
chr1_59510291_59510476	25.25	0.142957	0.583989	0.244794	0.806616	NA
chr1_59528515_59528915	75.75	-0.315502	0.315394	-1.00034	0.317145	0.443546
chr1_59529270_59529705	45.5	-0.254318	0.408355	-0.622786	0.533425	0.647818
chr1_59574732_59575205	70.75	-0.420987	0.312282	-1.3481	0.177626	0.287344
chr1_59580143_59580798	271.25	0.629425	0.166894	3.77141	0.00016233	0.0015252
chr1_59620230_59620566	46.5	-0.0310273	0.383023	-0.0810063	0.935437	0.957786
chr1_59637767_59638110	46	0.188445	0.38591	0.488312	0.625329	0.72662
chr1_59641315_59642047	424	0.579294	0.141834	4.08431	4.42088e-05	0.000571031
chr1_59642246_59642397	21.25	0.101879	0.615902	0.165414	0.868618	NA
chr1_59660744_59661358	316.5	0.648881	0.153757	4.22016	2.44126e-05	0.000368566
chr1_59665616_59666998	567	0.170676	0.111136	1.53573	0.124603	0.220017
chr1_59667475_59668314	300.5	0.337601	0.158933	2.12417	0.0336561	0.081879
chr1_59670432_59671271	880.75	0.110621	0.0900633	1.22826	0.219349	0.337234
chr1_59679924_59680764	534.25	0.506052	0.121029	4.18123	2.89938e-05	0.000416906
chr1_59683842_59684353	80.25	-0.536433	0.292013	-1.83701	0.0662078	0.1368
chr1_59687367_59687917	84.5	0.0853912	0.284542	0.3001	0.764101	0.835537
chr1_59695122_59695809	150	0.0962151	0.227314	0.42327	0.672098	0.763353
chr1_59703477_59703923	38.25	-0.553599	0.443984	-1.24689	0.212438	0.329283
chr1_59707910_59708315	33.75	-0.584963	0.473069	-1.23653	0.216262	NA
chr1_59713098_59713358	19	-0.304855	0.665714	-0.457937	0.646997	NA
chr1_59713979_59714259	29.75	-0.218641	0.508472	-0.429996	0.667199	NA
chr1_59718112_59718690	98.5	-0.0292946	0.287125	-0.102027	0.918735	0.946101
chr1_59742163_59742624	38.75	-0.393343	0.424879	-0.925775	0.354563	0.480853
chr1_59744573_59744810	22.5	0.387022	0.601195	0.643755	0.519735	NA
chr1_59746235_59746745	59.75	-0.254184	0.33809	-0.751823	0.452158	0.574579
chr1_59747229_59747808	124	0.0116345	0.23788	0.0489092	0.960992	0.97529
chr1_59751804_59752564	105.75	-0.0204644	0.291165	-0.0702845	0.943967	0.962766
chr1_59753765_59754385	47	-0.246161	0.394155	-0.624528	0.532281	0.646917
chr1_59754485_59755135	66.5	-0.261046	0.319653	-0.816654	0.414126	0.538867
chr1_59758374_59759260	146.5	0.118239	0.216306	0.546629	0.584634	0.69268
chr1_59776649_59777419	309.25	0.35872	0.153272	2.34042	0.0192621	0.0541341
chr1_59793552_59794094	70	-0.185746	0.310969	-0.597314	0.550298	0.662979
chr1_59797589_59797811	35.5	1.01527	0.456131	2.22582	0.0260262	NA
chr1_59802325_59802719	39.75	-0.127112	0.418478	-0.303749	0.761319	0.833599
chr1_59806308_59807136	329.75	0.0984783	0.144649	0.68081	0.495992	0.614568
chr1_59840880_59841359	93.5	0.216423	0.271932	0.795872	0.426107	0.550405
chr1_59846759_59847421	118	-0.33156	0.246725	-1.34385	0.178998	0.288892
chr1_59851410_59851744	26.5	-0.383329	0.581968	-0.658678	0.510103	NA
chr1_59869565_59870016	56.25	-0.115478	0.391644	-0.294853	0.768106	0.838343
chr1_59893524_59893708	30.75	0.449307	0.502841	0.893536	0.37157	NA
chr1_59898827_59899155	26.5	-0.273019	0.540334	-0.505278	0.613363	NA
chr1_59919306_59919817	158.75	0.407089	0.209849	1.93991	0.0523902	0.114711
chr1_59940384_59941209	498	0.608539	0.123447	4.92957	8.24088e-07	2.78754e-05
chr1_59949727_59949965	39	-0.371969	0.430391	-0.864258	0.387446	0.513445
chr1_59966271_59966481	34.75	-0.0622848	0.463737	-0.134311	0.893157	NA
chr1_60024216_60024551	72.25	0.432525	0.318711	1.3571	0.174748	0.28378
chr1_60029898_60030317	50.75	0.185031	0.400047	0.462524	0.643705	0.740854
chr1_60052532_60052928	57.75	0.595379	0.361009	1.64921	0.0991051	0.185778
chr1_60057258_60057748	110	0.104969	0.254787	0.411988	0.680348	0.769727
chr1_60062408_60062728	37.75	-0.600904	0.457111	-1.31457	0.188654	0.300793
chr1_60065487_60065757	36.25	0.019899	0.456176	0.0436214	0.965206	NA
chr1_60092358_60092734	42.25	-0.017074	0.431151	-0.039601	0.968411	0.979604
chr1_60111382_60111947	223	0.866144	0.18718	4.62734	3.70385e-06	8.94042e-05
chr1_60131286_60131557	15.75	-1.10434	0.779256	-1.41717	0.156433	NA
chr1_60154466_60154755	35.75	-0.222393	0.483171	-0.460278	0.645317	NA
chr1_60161343_60161866	163.75	-0.376563	0.206211	-1.82611	0.0678337	0.139355
chr1_60164259_60164553	36.25	0.461579	0.467596	0.987133	0.323577	NA
chr1_60209446_60210106	178.75	0.385654	0.199112	1.93687	0.0527611	0.115277
chr1_60215304_60215670	41.5	-0.0695414	0.411056	-0.169177	0.865657	0.909796
chr1_60217707_60218034	22.25	0.0972963	0.623021	0.156169	0.8759	NA
chr1_60222950_60223170	8	-2.43296	1.44262	-1.68649	0.0917018	NA
chr1_60224123_60224501	48.5	-0.268489	0.389858	-0.688685	0.491022	0.610291
chr1_60253546_60254149	227.75	0.489228	0.177454	2.75694	0.00583455	0.0220381
chr1_60262802_60263045	30.5	0.62449	0.490229	1.27387	0.202708	NA
chr1_60289568_60289848	44.75	0.638901	0.412482	1.54892	0.121402	0.215641
chr1_60296051_60296821	98.5	-0.161281	0.26815	-0.601458	0.547535	0.660491
chr1_60297839_60298123	25.5	-0.113211	0.595562	-0.190092	0.849237	NA
chr1_60303779_60304223	75.75	-0.257798	0.304093	-0.847761	0.396571	0.522414
chr1_60329318_60329673	61	0.501659	0.339798	1.47635	0.139851	0.239815
chr1_60358302_60358535	24.5	-7.18763e-07	0.556158	-1.29237e-06	0.999999	NA
chr1_60397675_60398085	80	-0.126317	0.298494	-0.423179	0.672164	0.763395
chr1_60417112_60417367	30	0.387022	0.585622	0.660873	0.508693	NA
chr1_60439383_60440021	54.5	-0.815161	0.373679	-2.18144	0.0291505	0.0734756
chr1_60461738_60462158	96.5	0.345496	0.268475	1.28689	0.198134	0.312244
chr1_60468213_60468398	25	-0.231326	0.59752	-0.387144	0.698649	NA
chr1_60480732_60481225	80.25	0.388853	0.306858	1.26721	0.205081	0.320648
chr1_60484903_60485241	49.75	0.101538	0.386528	0.262691	0.792789	0.857393
chr1_60485713_60486319	265.5	0.349467	0.173156	2.01822	0.0435684	0.0998467
chr1_60498011_60498777	273.5	0.317775	0.177751	1.78775	0.0738164	0.148852
chr1_60503812_60504435	200	0.318682	0.18701	1.70409	0.088364	0.170375
chr1_60505370_60505914	73.75	-0.245113	0.315988	-0.775703	0.437924	0.561209
chr1_60511605_60511842	37.5	-5.1404e-07	0.443416	-1.15927e-06	0.999999	1
chr1_60531373_60531596	21.5	0.201633	0.607882	0.331698	0.740118	NA
chr1_60570563_60570800	18.25	-1.02975	0.778053	-1.32349	0.185672	NA
chr1_60586931_60587266	33	-1	0.469604	-2.12945	0.0332167	NA
chr1_60591681_60592401	314.75	0.366354	0.151716	2.41473	0.0157467	0.0465354
chr1_60615308_60615876	95.25	-0.0227203	0.267181	-0.0850372	0.932232	0.956
chr1_60622163_60622332	47.5	1.44652	0.400483	3.61193	0.000303927	0.00243325
chr1_60777053_60777353	68	0.782408	0.353465	2.21354	0.0268607	0.0690681
chr1_60835608_60836073	73	0.277534	0.310407	0.894097	0.37127	0.497559
chr1_60875492_60875657	13.25	-0.722467	0.825024	-0.875692	0.381198	NA
chr1_60879603_60880354	460.25	0.619002	0.124044	4.99017	6.0327e-07	2.16131e-05
chr1_60907790_60908131	27.25	-0.562937	0.584843	-0.962544	0.335777	NA
chr1_60909307_60909497	13.75	-0.0524687	0.84653	-0.061981	0.950578	NA
chr1_60910018_60910712	68	0.319541	0.31447	1.01613	0.30957	0.43589
chr1_60914019_60914793	226.25	0.759967	0.186603	4.07264	4.64828e-05	0.000593652
chr1_60917264_60917955	386	-0.0186881	0.142555	-0.131094	0.895701	0.930565
chr1_60925140_60925807	204.25	0.358534	0.187664	1.91051	0.0560673	0.120574
chr1_61011620_61012341	274	0.131724	0.16098	0.818263	0.413207	0.538023
chr1_61015089_61015485	94.5	0.604071	0.272083	2.22017	0.0264072	0.0682382
chr1_61017877_61018437	238	0.176008	0.180214	0.976666	0.328735	0.455742
chr1_61018860_61019496	234.75	0.810374	0.183104	4.42576	9.61025e-06	0.000186331
chr1_61111932_61112484	171	0.494109	0.211197	2.33956	0.0193063	0.0542206
chr1_61158345_61158868	151.25	0.575033	0.217392	2.64515	0.00816552	0.0283139
chr1_61181909_61182308	93.5	0.994217	0.278495	3.56997	0.000357025	0.00274432
chr1_61196059_61196363	77.5	0.507794	0.297097	1.70918	0.0874168	0.169058
chr1_61237867_61238408	361	0.357496	0.147793	2.4189	0.0155676	0.0460989
chr1_61354576_61355298	188.25	0.358191	0.202232	1.77119	0.0765286	0.153064
chr1_61433683_61434490	406	0.224317	0.137768	1.62823	0.103477	0.191532
chr1_61571356_61571925	206.5	0.522636	0.18441	2.8341	0.00459546	0.0183972
chr1_61787627_61787908	55.25	0.434095	0.366527	1.18435	0.236275	0.355933
chr1_61817659_61818333	268.25	0.38684	0.183078	2.11298	0.0346028	0.0836715
chr1_61823508_61823957	52.25	0.374848	0.378716	0.989787	0.322278	0.448859
chr1_61971504_61971999	67.25	-0.161063	0.366546	-0.439407	0.660366	0.754259
chr1_62013592_62014181	183	0.665913	0.196569	3.38768	0.000704859	0.00456029
chr1_62253196_62253378	12.25	-0.536054	0.987671	-0.542746	0.587305	NA
chr1_62424845_62425464	254.5	0.480569	0.179125	2.68287	0.00729926	0.0260439
chr1_62448278_62448694	82	0.0527871	0.294232	0.179406	0.857619	0.903774
chr1_62644696_62644863	41.25	1.2854	0.458481	2.80361	0.00505339	0.0197577
chr1_62725477_62725671	12	-0.736966	0.912604	-0.807543	0.419354	NA
chr1_62743529_62743969	96.75	-0.0223681	0.272055	-0.0822189	0.934473	0.957165
chr1_62747454_62748188	415.75	0.485129	0.133137	3.64382	0.000268617	0.00222142
chr1_62754225_62754463	40	-0.180573	0.419538	-0.430409	0.666898	0.759143
chr1_62764524_62764892	88.25	0.353232	0.283517	1.24589	0.212804	0.329739
chr1_62768904_62769581	375.25	0.570559	0.137104	4.16151	3.16143e-05	0.000445464
chr1_62784591_62785384	321.75	0.154843	0.156304	0.990651	0.321856	0.448492
chr1_62821434_62821808	51.75	1.06319	0.382861	2.77697	0.00548681	0.0210519
chr1_62829723_62830643	144.25	0.235553	0.222574	1.05832	0.289912	0.41478
chr1_62832644_62833393	446.5	0.718899	0.127066	5.6577	1.53414e-08	1.19337e-06
chr1_62842111_62842591	102.25	0.520571	0.552351	0.942463	0.345956	0.472692
chr1_62866624_62867280	320	0.126316	0.149801	0.84323	0.3991	0.524757
chr1_62888634_62889014	59	0.418604	0.344284	1.21587	0.224036	0.342446
chr1_62933210_62933403	29.75	-0.267481	0.501519	-0.533341	0.593797	NA
chr1_62975965_62976657	415	0.18799	0.129132	1.45579	0.14545	0.247111
chr1_63010800_63011317	180.5	0.304854	0.201239	1.51489	0.129801	0.226661
chr1_63013240_63014073	284.5	0.465455	0.157974	2.9464	0.00321499	0.0140609
chr1_63030816_63031535	345.75	0.520909	0.143342	3.63403	0.000279027	0.00228349
chr1_63032749_63033439	409.75	0.309259	0.134029	2.30741	0.0210322	0.0577557
chr1_63114200_63114443	23.25	0.405991	0.580209	0.699733	0.484094	NA
chr1_63135203_63135809	221.75	-0.0227714	0.180903	-0.125876	0.89983	0.932871
chr1_63137025_63137777	194.75	0.114883	0.189386	0.606609	0.54411	0.65732
chr1_63147468_63147974	80.5	0.143491	0.291835	0.491686	0.622942	0.724705
chr1_63156936_63158087	502.75	0.327094	0.128818	2.53919	0.0111108	0.0357442
chr1_63162641_63162865	15.75	-0.604072	0.81416	-0.741958	0.458113	NA
chr1_63165101_63165346	18.75	-0.830076	0.723513	-1.14729	0.251264	NA
chr1_63178292_63178692	32.25	-0.0223684	0.46685	-0.0479133	0.961785	NA
chr1_63185117_63185844	75.75	-0.431716	0.302551	-1.42692	0.153603	0.257345
chr1_63186764_63187012	29.75	-0.0242482	0.520338	-0.0466009	0.962831	NA
chr1_63189389_63189589	25.25	0.257797	0.549472	0.469172	0.638947	NA
chr1_63192811_63193032	50.5	0.286621	0.3805	0.753273	0.451286	0.573812
chr1_63205006_63205269	20.75	-0.17403	0.661874	-0.262936	0.7926	NA
chr1_63206983_63207289	47.75	0.105794	0.428086	0.247133	0.804805	0.86606
chr1_63226552_63228359	1669.75	0.297844	0.0718002	4.14823	3.35059e-05	0.000465191
chr1_63228618_63229800	380.75	0.402336	0.140319	2.8673	0.00413984	0.0169872
chr1_63230808_63231126	19.75	-0.70782	0.647851	-1.09257	0.274585	NA
chr1_63231825_63232225	26.25	-0.415038	0.542872	-0.764523	0.444555	NA
chr1_63251017_63251449	55.75	0.430144	0.378135	1.13754	0.255312	0.37674
chr1_63259592_63259893	41	0.389411	0.423364	0.919801	0.357677	0.483746
chr1_63265828_63266449	238.25	0.461066	0.171021	2.69595	0.00701873	0.0252953
chr1_63288804_63289503	90.25	0.103951	0.274109	0.379231	0.704516	0.789286
chr1_63370138_63370579	31.75	-0.575503	0.522243	-1.10198	0.270469	NA
chr1_63400595_63400745	15	-0.584963	0.864333	-0.67678	0.498545	NA
chr1_63450032_63450690	362.5	0.36813	0.13779	2.67167	0.0075475	0.0267052
chr1_63488898_63489122	21	-0.70044	0.694064	-1.00919	0.312885	NA
chr1_63656153_63656697	164.5	0.334761	0.205168	1.63165	0.102754	0.190605
chr1_63704465_63705197	370	0.480081	0.145762	3.29359	0.000989163	0.00585661
chr1_63705938_63706609	241.25	0.230724	0.169612	1.3603	0.173734	0.282602
chr1_63715317_63715684	114.5	-0.12608	0.261228	-0.482643	0.629349	0.729509
chr1_63776901_63777248	40.5	-0.249979	0.424917	-0.5883	0.556331	0.66798
chr1_63777697_63778030	22.5	0.257157	0.590767	0.435293	0.66335	NA
chr1_63809786_63810060	45.5	0.318361	0.394411	0.807181	0.419562	0.544164
chr1_63901316_63901777	112.75	0.890976	0.253664	3.51242	0.000444048	0.00322704
chr1_63928333_63928792	82.25	-0.0789516	0.295286	-0.267373	0.789182	0.854836
chr1_63999968_64000352	81	-0.559034	0.323942	-1.72572	0.0843975	0.164712
chr1_64272841_64273183	32.5	-0.177788	0.479605	-0.370696	0.710864	NA
chr1_64465074_64465678	209	0.566291	0.183877	3.07973	0.00207189	0.0101601
chr1_64492451_64493027	177	-0.16319	0.199502	-0.817989	0.413364	0.538152
chr1_64494527_64495231	362	0.159576	0.13893	1.14861	0.250718	0.371797
chr1_64508112_64508711	275.5	0.567528	0.160471	3.53664	0.000405258	0.00302002
chr1_64590341_64590777	72.5	0.0398007	0.305385	0.13033	0.896305	0.930959
chr1_64625278_64625502	29	1.58496	0.53043	2.98807	0.00280747	NA
chr1_64653639_64653939	39.25	0.38827	0.447742	0.867173	0.385847	0.511879
chr1_64664146_64664631	494.25	0.212005	0.120372	1.76124	0.0781971	0.155552
chr1_64683194_64683386	17.75	-0.61891	0.682128	-0.907323	0.364236	NA
chr1_64702388_64702739	76	0.152003	0.306145	0.496506	0.619537	0.722083
chr1_64703253_64703414	22	0.598636	0.626902	0.954912	0.339622	NA
chr1_64748403_64748575	18	0.0801694	0.671035	0.119471	0.904902	NA
chr1_64751630_64752385	251	0.499233	0.166693	2.99492	0.00274516	0.0124944
chr1_64756386_64756999	269.75	0.44472	0.161672	2.75076	0.00594571	0.0223409
chr1_64763999_64764605	195.5	0.476576	0.189929	2.50923	0.0120996	0.0380524
chr1_64780048_64780283	28.75	-0.327575	0.524284	-0.624805	0.532099	NA
chr1_64965219_64965985	262	0.209614	0.165201	1.26884	0.204499	0.319969
chr1_65032711_65033198	147	0.628031	0.237035	2.64953	0.00806044	0.0280253
chr1_65056505_65057452	934.25	0.433295	0.0906657	4.77904	1.76132e-06	5.01335e-05
chr1_65082861_65083121	31	0.614108	0.49924	1.23009	0.218665	NA
chr1_65092814_65093519	338.25	0.267336	0.148887	1.79556	0.0725643	0.14696
chr1_65122140_65122570	85.5	0.476753	0.289325	1.64781	0.0993914	0.186163
chr1_65156777_65157045	28	-0.154723	0.508418	-0.304323	0.760882	NA
chr1_65158345_65159109	659.25	0.39527	0.104166	3.79462	0.000147871	0.00142139
chr1_65161353_65161533	16.5	-0.902703	0.721126	-1.2518	0.210644	NA
chr1_65208872_65209124	55.5	-0.15612	0.35252	-0.442867	0.657862	0.752343
chr1_65224612_65225373	556.25	0.206544	0.120631	1.71219	0.0868617	0.168228
chr1_65225661_65227030	1112	0.248413	0.0812085	3.05895	0.00222113	0.0106741
chr1_65231999_65232771	149	0.448985	0.232808	1.92856	0.0537854	0.116868
chr1_65329242_65329929	291	0.454883	0.156203	2.91213	0.0035897	0.0152647
chr1_65356632_65357089	109	0.590479	0.258125	2.28757	0.0221627	0.0599645
chr1_65358399_65359200	248.75	0.182938	0.169134	1.08162	0.279423	0.403178
chr1_65376359_65377048	145.75	-0.0247469	0.245052	-0.100986	0.919561	0.946691
chr1_65434733_65435426	452.5	0.581642	0.131633	4.41868	9.9306e-06	0.00019059
chr1_65686930_65687118	18.5	-0.472069	0.683908	-0.690252	0.490035	NA
chr1_65701023_65701389	81.5	0.46421	0.33161	1.39987	0.161552	0.267466
chr1_66033226_66033589	60.5	0.481339	0.34009	1.41533	0.156972	0.261714
chr1_66145944_66146244	20.25	-0.249979	0.654263	-0.382078	0.702404	NA
chr1_66146427_66146852	74.75	0.358894	0.302781	1.18533	0.235889	0.355516
chr1_66454056_66454508	40	-0.660514	0.498965	-1.32377	0.18558	0.29685
chr1_66702196_66702860	215	0.0805433	0.185609	0.433942	0.664331	0.757245
chr1_66798776_66799098	22.75	-0.611435	0.591709	-1.03334	0.301445	NA
chr1_66852514_66852855	46.75	0.419538	0.420616	0.997439	0.318551	0.445106
chr1_66884988_66885635	298.5	0.242225	0.154359	1.56923	0.116595	0.209375
chr1_66942231_66943099	290.75	0.306307	0.161711	1.89416	0.0582032	0.124035
chr1_66987345_66988051	240.5	0.313158	0.176478	1.77449	0.0759822	0.152219
chr1_67039335_67039663	53.25	0.0135462	0.363275	0.0372889	0.970255	0.980158
chr1_67060785_67061184	64.25	0.349746	0.327472	1.06802	0.285513	0.409946
chr1_67107861_67108600	313.25	0.614769	0.157761	3.89684	9.74551e-05	0.00103487
chr1_67190388_67190798	139.25	0.626092	0.246886	2.53595	0.0112142	0.0359899
chr1_67227559_67228351	393.75	0.396353	0.138276	2.86639	0.00415178	0.0170223
chr1_67248577_67248914	52.25	0.235216	0.35947	0.654342	0.512891	0.62904
chr1_67264860_67265325	99.25	0.299053	0.281835	1.06109	0.288647	0.413357
chr1_67524447_67524979	79	0.785875	0.336978	2.33213	0.019694	0.0549924
chr1_67568153_67568482	67	0.935869	0.339724	2.75479	0.00587295	0.0221382
chr1_67605592_67605921	15.5	-0.280109	0.791667	-0.353821	0.723473	NA
chr1_67686761_67687505	230.25	0.483816	0.176604	2.73955	0.00615231	0.0229103
chr1_67982454_67982698	14	-1.32193	0.825947	-1.6005	0.109488	NA
chr1_68153004_68153505	136.5	0.275634	0.23118	1.19229	0.233147	0.352506
chr1_68197318_68197482	33.75	0.765534	0.465647	1.64402	0.100172	NA
chr1_68799428_68799702	52.25	0.487793	0.374992	1.30081	0.193323	0.30659
chr1_69111723_69111915	26.75	-0.189034	0.522612	-0.361711	0.717568	NA
chr1_69165229_69165440	36.75	-0.176878	0.443148	-0.39914	0.68979	NA
chr1_69185318_69186024	318.25	0.220288	0.150319	1.46547	0.142792	0.243552
chr1_69211749_69212145	72.25	0.210035	0.316608	0.663392	0.50708	0.624246
chr1_69285969_69286417	73.75	0.146841	0.30854	0.475922	0.63413	0.733316
chr1_69288203_69288829	352.5	0.328836	0.142727	2.30396	0.021225	0.0581409
chr1_69423379_69423772	105.75	0.00682104	0.257223	0.026518	0.978844	0.984915
chr1_69506632_69506819	10.25	-0.643857	1.00472	-0.640835	0.52163	NA
chr1_69535261_69535479	33	-0.530515	0.505484	-1.04952	0.293939	NA
chr1_69735517_69736085	218	0.474089	0.178562	2.65504	0.00793	0.027694
chr1_69804276_69804669	60.25	0.276209	0.389794	0.708604	0.47857	0.598912
chr1_69822125_69822644	211.25	0.099064	0.187708	0.527756	0.597668	0.703737
chr1_69831528_69832235	293.25	0.209453	0.155039	1.35098	0.176703	0.286225
chr1_69836812_69837507	300.75	0.180121	0.151872	1.186	0.235622	0.355219
chr1_69914217_69914381	9.25	-0.716208	1.04973	-0.68228	0.495062	NA
chr1_70067441_70067816	56.5	0.0255347	0.346062	0.0737866	0.94118	0.961261
chr1_70174575_70174977	91	0.711654	0.314496	2.26284	0.0236453	0.0629563
chr1_70316591_70317188	254.75	0.564933	0.166954	3.38376	0.000715013	0.00460536
chr1_70833656_70834155	214.25	0.68245	0.182326	3.74302	0.000181823	0.00165961
chr1_70998222_70998383	19	0.61667	0.689608	0.894233	0.371197	NA
chr1_71082237_71082551	22.25	-0.358455	0.619875	-0.578269	0.563083	NA
chr1_71083322_71084066	326	0.661912	0.163847	4.03983	5.349e-05	0.000660491
chr1_71093464_71093836	58.75	-0.0122787	0.341793	-0.0359243	0.971343	0.980581
chr1_71235144_71235782	202.5	0.314716	0.186943	1.68349	0.0922808	0.17614
chr1_71336009_71336620	331.5	0.411865	0.145222	2.8361	0.00456675	0.0183105
chr1_71408517_71408948	67	-0.194087	0.32277	-0.601319	0.547628	0.660585
chr1_71517409_71517945	122.75	0.0411385	0.256704	0.160257	0.872679	0.913858
chr1_71552349_71552979	256.75	0.290358	0.17533	1.65606	0.0977089	0.183836
chr1_71578139_71578714	203	0.035536	0.191134	0.185922	0.852506	0.90006
chr1_71624727_71625085	65.5	0.443989	0.324228	1.36937	0.170883	0.279203
chr1_71628599_71628915	21.5	-0.683527	0.615076	-1.11129	0.266444	NA
chr1_71692595_71692937	31.75	-0.113657	0.474802	-0.239378	0.810812	NA
chr1_71720775_71720930	9	-1	1.10021	-0.908918	0.363394	NA
chr1_71721879_71722650	303.5	0.238216	0.152184	1.56532	0.117508	0.21062
chr1_71752237_71752555	47.25	0.931828	0.397232	2.3458	0.0189863	0.053589
chr1_71824709_71825485	384	0.351126	0.134481	2.61097	0.00902856	0.0305421
chr1_71826170_71826528	51	0.169925	0.370886	0.458158	0.646839	0.743405
chr1_72030591_72030749	28.5	0.777607	0.512237	1.51806	0.128999	NA
chr1_72134682_72135042	64.5	1.25987	0.335962	3.75002	0.000176817	0.00162567
chr1_72170109_72170785	269.75	0.477637	0.160124	2.98292	0.00285517	0.0128637
chr1_72188015_72188994	599.5	0.195224	0.114269	1.70845	0.0875521	0.169226
chr1_72212572_72213322	355	0.305936	0.146863	2.08314	0.0372387	0.0885324
chr1_72213530_72214173	215.5	0.315904	0.183365	1.72282	0.0849218	0.165536
chr1_72251797_72252217	36.25	-0.0995362	0.468207	-0.21259	0.831646	NA
chr1_72258940_72259180	68.75	-0.284209	0.316118	-0.899058	0.368622	0.49507
chr1_72263355_72263651	20.75	-0.384665	0.626896	-0.613602	0.539479	NA
chr1_72266589_72266949	99.75	0.44461	0.278975	1.59373	0.110997	0.201738
chr1_72268981_72269238	24.75	-0.263035	0.588159	-0.447218	0.654718	NA
chr1_72271462_72271696	27.25	0.0794338	0.529288	0.150077	0.880704	NA
chr1_72272917_72273873	109.75	-0.606905	0.268443	-2.26084	0.0237694	0.0631775
chr1_72275716_72275873	21.75	0.033166	0.602638	0.0550348	0.956111	NA
chr1_72279219_72279412	35	-5.17658e-07	0.449259	-1.15225e-06	0.999999	NA
chr1_72283641_72283868	30	-1	0.509907	-1.96114	0.0498623	NA
chr1_72289352_72289550	15	-1.10963	1.51889	-0.730549	0.465055	NA
chr1_72290778_72291208	55.75	-0.671768	0.370431	-1.81347	0.0697588	0.142498
chr1_72291661_72291954	22.25	-0.625607	1.40484	-0.445322	0.656087	NA
chr1_72298988_72299369	39.25	-0.055142	0.418281	-0.13183	0.895119	0.930173
chr1_72301596_72302175	88.75	-0.268996	0.2987	-0.900557	0.367824	0.494189
chr1_72307977_72308251	37.75	0.442943	0.442151	1.00179	0.316444	0.442811
chr1_72353092_72354271	229	-0.22093	0.174279	-1.26768	0.204912	0.320438
chr1_72359810_72360827	613	0.37872	0.107829	3.51222	0.000444386	0.00322846
chr1_72427123_72427528	97.5	0.341919	0.273072	1.25212	0.210526	0.327107
chr1_72430341_72430500	12.75	-1.26303	0.876506	-1.44099	0.149588	NA
chr1_72610986_72611577	40	-0.108253	0.415075	-0.260804	0.794243	0.858496
chr1_72621625_72622315	212	0.715229	0.192332	3.71872	0.000200237	0.00178711
chr1_72657021_72657306	52.5	0.729642	0.408297	1.78704	0.0739314	0.149061
chr1_72748389_72748719	38.5	-0.608422	0.44599	-1.3642	0.172503	0.281109
chr1_72750772_72751160	52	0.796466	0.370484	2.1498	0.031571	0.0780395
chr1_72757148_72757603	64.25	-0.146079	0.343319	-0.42549	0.67048	0.762073
chr1_72761362_72761515	17	-0.602665	0.720186	-0.836818	0.402695	NA
chr1_72762805_72764268	616.75	0.334829	0.108793	3.07766	0.00208631	0.0102015
chr1_72765218_72765947	408.5	0.215835	0.130426	1.65484	0.0979564	0.184231
chr1_72768530_72768796	17	-0.255258	0.768551	-0.332129	0.739792	NA
chr1_72812051_72812440	74.75	0.202987	0.300798	0.674828	0.499785	0.61801
chr1_72901302_72902099	529.5	0.361532	0.117554	3.07546	0.00210177	0.0102558
chr1_72905528_72905722	14.75	-0.245114	0.784162	-0.31258	0.7546	NA
chr1_72912291_72912974	428.75	0.411603	0.127523	3.22768	0.00124799	0.00697852
chr1_72924358_72924910	177.25	0.73588	0.203274	3.62014	0.000294448	0.00237419
chr1_72925497_72926379	235	0.426683	0.180156	2.36841	0.0178649	0.0511998
chr1_73320992_73321499	97.5	-0.0443944	0.266178	-0.166785	0.86754	0.910854
chr1_73349902_73350055	24.75	-0.029147	0.545954	-0.0533873	0.957423	NA
chr1_73665094_73665529	104.25	0.0899811	0.297874	0.302077	0.762593	0.83442
chr1_73783616_73784030	94.75	-0.452859	0.272638	-1.66103	0.0967075	0.182466
chr1_73872697_73873413	482.5	0.339432	0.123624	2.74568	0.00603855	0.0226094
chr1_73909166_73910019	624.25	0.420094	0.107328	3.91412	9.07343e-05	0.000982804
chr1_73947951_73949542	989.5	0.345734	0.0944919	3.65887	0.000253326	0.00213073
chr1_73952203_73952505	36.5	-1.61143	0.472369	-3.41139	0.000646317	NA
chr1_74013033_74013419	65.5	0.421463	0.326813	1.28962	0.197184	0.311139
chr1_74033118_74033711	237.75	0.246356	0.174515	1.41166	0.15805	0.263119
chr1_74042734_74043277	234.25	0.81886	0.173702	4.71416	2.4271e-06	6.40081e-05
chr1_74123770_74124419	361.25	0.560045	0.141551	3.95649	7.60586e-05	0.000857657
chr1_74129215_74129995	408.25	0.410915	0.131771	3.1184	0.00181837	0.0092219
chr1_74171670_74172163	349	0.219514	0.140708	1.56006	0.118745	0.212251
chr1_74177873_74178249	60.75	-0.345996	0.344683	-1.00381	0.31547	0.441857
chr1_74185827_74186632	269	0.339437	0.160871	2.10999	0.0348589	0.0841676
chr1_74229467_74229984	111.5	-0.207381	0.513168	-0.404118	0.686126	0.774531
chr1_74232960_74233282	57.25	-0.0378024	0.342564	-0.110351	0.912131	0.941028
chr1_74242468_74243173	339.75	0.565526	0.144772	3.90633	9.37071e-05	0.00100756
chr1_74250066_74250451	96.25	0.187627	0.275643	0.680688	0.496069	0.614614
chr1_74252059_74253250	472.25	0.37635	0.125226	3.00537	0.00265261	0.0121867
chr1_74256821_74257117	27.25	0.13245	0.524249	0.252646	0.800542	NA
chr1_74267831_74268204	47.5	-0.712718	0.39793	-1.79107	0.0732827	0.148071
chr1_74303339_74303774	51.5	0.140177	0.384689	0.364391	0.715566	0.798128
chr1_74315360_74315866	78.5	-0.482277	0.300104	-1.60703	0.108047	0.197701
chr1_74333597_74334280	173.75	0.262273	0.199713	1.31325	0.189098	0.301363
chr1_74356588_74357213	82.75	0.113381	0.336689	0.336754	0.736302	0.814452
chr1_74359720_74360392	274.75	0.118212	0.167616	0.705254	0.480652	0.600904
chr1_74373436_74374006	162.25	0.0489094	0.212516	0.230144	0.81798	0.875508
chr1_74407539_74407815	34.75	-0.270648	0.467135	-0.579379	0.562333	NA
chr1_74408314_74409062	371.75	0.0135829	0.138513	0.0980625	0.921883	0.948461
chr1_74424289_74424532	20.25	-1	0.684246	-1.46146	0.143888	NA
chr1_74433104_74433799	193.75	0.639469	0.195523	3.27055	0.00107337	0.00623304
chr1_74437023_74437965	674	0.394144	0.103461	3.80959	0.000139196	0.00135958
chr1_74443994_74444341	196.5	-0.117536	0.187881	-0.625592	0.531583	0.646224
chr1_74444602_74445310	409.75	0.583496	0.132419	4.40643	1.05088e-05	0.000198195
chr1_74455157_74455353	27.5	0.0524667	0.531813	0.0986563	0.921411	NA
chr1_74488484_74488656	23	0.314872	0.58175	0.54125	0.588335	NA
chr1_74499173_74499757	204.75	0.386306	0.183703	2.10288	0.0354765	0.0853286
chr1_74502813_74503199	48.25	-0.622438	0.395648	-1.57321	0.11567	0.208146
chr1_74506713_74507297	165	0.192645	0.205721	0.93644	0.349047	0.4756
chr1_74510858_74511311	51	-0.141555	0.370294	-0.382276	0.702257	0.78726
chr1_74547372_74547577	18.5	-0.633873	0.66741	-0.94975	0.342239	NA
chr1_74582297_74582565	19	0.228268	0.661384	0.345137	0.729992	NA
chr1_74603959_74604173	14.25	-1	0.800475	-1.24926	0.211571	NA
chr1_74650505_74650807	38.5	0.187625	0.88463	0.212094	0.832034	0.885465
chr1_74690459_74690899	96.5	0.685364	0.268332	2.55416	0.0106444	0.0346028
chr1_74721153_74721419	34.5	-0.251539	0.460783	-0.545896	0.585138	NA
chr1_74758587_74758904	48.5	-0.572579	0.381885	-1.49935	0.133783	0.231931
chr1_74759577_74759926	55.25	0.275007	0.352155	0.780926	0.434846	0.558477
chr1_74770253_74771068	256.5	0.442143	0.169222	2.61279	0.0089806	0.0304251
chr1_74774272_74774473	25.25	0.668793	0.566269	1.18105	0.237582	NA
chr1_74795206_74795842	340.5	0.280522	0.144254	1.94463	0.0518193	0.113746
chr1_74803383_74803775	68	0.427421	0.318452	1.34218	0.179537	0.289549
chr1_74806328_74806991	241.75	-0.062671	0.171095	-0.366294	0.714146	0.797036
chr1_74809530_74810180	315.75	0.268061	0.15928	1.68296	0.0923831	0.176298
chr1_74822482_74822903	137.25	0.515211	0.225321	2.28656	0.0222215	0.0600665
chr1_74830953_74831638	587.25	0.449491	0.111917	4.01629	5.91221e-05	0.000709727
chr1_74834283_74834910	423.5	0.49536	0.136069	3.64052	0.00027209	0.00224206
chr1_74849513_74850005	341.25	-0.205389	0.147542	-1.39207	0.163902	0.270513
chr1_74852814_74853146	91.5	0.860275	0.281698	3.05389	0.00225897	0.0108101
chr1_74854582_74856139	1051	0.200736	0.0867307	2.31447	0.0206419	0.056942
chr1_74861498_74862020	72.75	0.128986	0.316624	0.407379	0.68373	0.772511
chr1_74862657_74863090	53.5	-0.0539392	0.367879	-0.146622	0.88343	0.921484
chr1_74870204_74870644	47	0.527629	0.386103	1.36655	0.171766	0.280229
chr1_74871440_74871971	44.25	-0.443607	0.443804	-0.999555	0.317526	0.443969
chr1_74908352_74908827	185	0.576844	0.194687	2.96293	0.00304722	0.0135224
chr1_74919818_74920235	61.25	0.0588933	0.356356	0.165266	0.868735	0.911339
chr1_74927182_74927858	531.25	0.364467	0.118501	3.07566	0.0021004	0.0102526
chr1_74939917_74940600	489.5	0.54577	0.123858	4.4064	1.05101e-05	0.000198195
chr1_74941378_74942004	275.75	0.701496	0.161491	4.34386	1.39998e-05	0.000243764
chr1_74948094_74948818	398.5	0.504688	0.141343	3.57067	0.000356076	0.00273888
chr1_74962287_74962799	135	0.246389	0.262379	0.939058	0.347701	0.474321
chr1_74973227_74973713	193.5	0.754887	0.190747	3.95753	7.5729e-05	0.000856291
chr1_74995165_74995948	387.75	0.259283	0.134084	1.93374	0.0531455	0.115865
chr1_75000711_75001159	163.5	0.435648	0.210974	2.06494	0.038929	0.091602
chr1_75010961_75011468	231.25	0.0280748	0.178904	0.156927	0.875302	0.915739
chr1_75020139_75020551	60.25	0.252063	0.36032	0.699553	0.484206	0.604244
chr1_75046929_75047613	451.25	0.767312	0.130392	5.88467	3.98841e-09	3.95601e-07
chr1_75063300_75064123	527	0.0739303	0.115324	0.641066	0.52148	0.636942
chr1_75075333_75075866	68.5	-0.0210619	0.315704	-0.0667141	0.946809	0.964569
chr1_75096900_75097168	39	0.222392	0.422502	0.526369	0.598632	0.704506
chr1_75098587_75099162	224.75	0.112391	0.189101	0.594343	0.552283	0.664717
chr1_75118784_75119431	177.5	0.0569022	0.206672	0.275326	0.783066	0.850049
chr1_75120782_75121512	501.5	0.0517872	0.122549	0.422582	0.6726	0.763738
chr1_75153090_75153335	27.5	0.807354	0.548745	1.47127	0.141218	NA
chr1_75157673_75158005	41.75	-0.364765	0.417121	-0.874481	0.381856	0.507787
chr1_75160139_75160795	100.75	0.0214795	0.259714	0.0827046	0.934086	0.956877
chr1_75178733_75179118	67	0.215728	0.329664	0.654389	0.512861	0.629036
chr1_75228875_75229539	232.25	0.0776664	0.172702	0.449714	0.652917	0.748214
chr1_75231142_75231655	189.25	0.917862	0.213914	4.29079	1.78038e-05	0.000291562
chr1_75241334_75241625	38.75	0.35548	0.476342	0.74627	0.455504	0.5777
chr1_75248101_75248699	405.25	0.582738	0.13094	4.4504	8.57094e-06	0.000170775
chr1_75250485_75251345	497.75	0.298146	0.12096	2.46483	0.0137079	0.0418159
chr1_75287118_75287580	80.75	-0.0268003	0.298362	-0.0898248	0.928426	0.953627
chr1_75291496_75291708	30.25	0.263034	0.487605	0.53944	0.589583	NA
chr1_75314453_75315040	243.75	-0.0147971	0.181518	-0.0815189	0.935029	0.957541
chr1_75324128_75324533	73.5	0.0981801	0.31419	0.312486	0.754671	0.828677
chr1_75339230_75340077	494.25	0.451714	0.122862	3.67661	0.000236358	0.00202782
chr1_75340725_75341023	14	-1.07801	2.36409	-0.455992	0.648396	NA
chr1_75367801_75368529	275.25	0.489471	0.16574	2.95325	0.00314445	0.013843
chr1_75386904_75387229	48.75	0.49304	0.383919	1.28423	0.199062	0.313214
chr1_75395162_75395780	299	0.198139	0.154431	1.28302	0.199484	0.313657
chr1_75410199_75410851	481.75	0.994388	0.134643	7.38539	1.52008e-13	4.76236e-11
chr1_75422187_75422927	535.75	0.518498	0.125692	4.12514	3.70504e-05	0.000502725
chr1_75430738_75430924	25.75	0.0840636	0.53572	0.156917	0.87531	NA
chr1_75431730_75431936	30.25	-0.1193	0.554521	-0.21514	0.829658	NA
chr1_75442135_75442724	325.25	0.526971	0.149797	3.5179	0.00043498	0.00318354
chr1_75453122_75453880	395.5	0.61848	0.139509	4.43325	9.28227e-06	0.00018121
chr1_75463918_75464722	553.25	0.173619	0.120434	1.44161	0.149413	0.252184
chr1_75473664_75474462	1366.25	0.454075	0.0745367	6.09197	1.1153e-09	1.32633e-07
chr1_75491619_75492243	284.25	0.589193	0.167877	3.50967	0.00044867	0.00324919
chr1_75496032_75496434	68	0.212544	0.318932	0.666426	0.505139	0.622484
chr1_75508478_75509114	51	-0.283793	0.379786	-0.747245	0.454916	0.577188
chr1_75514967_75515253	21.25	0.169924	0.623141	0.27269	0.785092	NA
chr1_75555839_75556711	2005.25	0.340801	0.0682144	4.99603	5.85239e-07	2.11002e-05
chr1_75563290_75563440	25.5	-0.0565842	0.536891	-0.105392	0.916064	NA
chr1_75575099_75575441	57.5	0.429684	0.361639	1.18816	0.234772	0.354291
chr1_75585451_75585727	22.5	-1	0.602075	-1.66092	0.0967286	NA
chr1_75591200_75591375	12.75	-0.169926	0.854027	-0.198971	0.842286	NA
chr1_75592093_75592271	12.5	-1.22239	0.918625	-1.33068	0.183295	NA
chr1_75592272_75592476	15	-0.0962164	0.758278	-0.126888	0.899029	NA
chr1_75593968_75594803	429.75	0.142791	0.127337	1.12137	0.262132	0.384568
chr1_75605561_75605998	78.5	-0.0367588	0.297329	-0.12363	0.901608	0.934015
chr1_75639003_75639262	42.25	0.153805	0.42476	0.362098	0.717278	0.799449
chr1_75648966_75649732	305	0.390234	0.16633	2.34615	0.0189685	0.0535784
chr1_75650015_75650753	549.75	0.264478	0.127524	2.07395	0.038084	0.0900567
chr1_75678441_75678864	72.25	1.07555	0.334404	3.21632	0.00129845	0.00718567
chr1_75687035_75687265	40	0.622632	0.435372	1.43012	0.152684	0.256286
chr1_75738070_75738649	126	0.0114498	0.233023	0.049136	0.960811	0.97515
chr1_75785140_75785318	24.25	0.0297466	0.560432	0.053078	0.95767	NA
chr1_75812932_75813190	39.25	0.38827	0.425073	0.91342	0.361022	0.487327
chr1_75815633_75815812	33.75	0.629631	0.484552	1.29941	0.193804	NA
chr1_75922139_75922779	292.75	0.339126	0.154442	2.19582	0.0281046	0.0715058
chr1_75952404_75952721	37.75	0.0955771	0.458999	0.208229	0.83505	0.887713
chr1_75993748_75994227	112.25	-0.0192793	0.266611	-0.0723125	0.942353	0.961845
chr1_76213572_76213821	24.25	0.0297466	0.553139	0.0537779	0.957112	NA
chr1_76842107_76842437	59	0.963474	0.351494	2.74108	0.00612376	0.0228437
chr1_77029723_77029904	25.75	-0.0280151	0.553374	-0.050626	0.959624	NA
chr1_77078288_77078613	61	0.237039	0.351033	0.67526	0.499511	0.617749
chr1_77195112_77195281	22.75	-0.158698	0.583267	-0.272086	0.785556	NA
chr1_77429849_77430024	35	0.331205	0.493967	0.670501	0.502539	NA
chr1_77512799_77513339	505.75	0.333807	0.127105	2.62623	0.00863356	0.0295402
chr1_77558328_77558859	98.5	0.442844	0.266824	1.65968	0.0969782	0.182901
chr1_77585959_77586473	178.5	1.0091	0.204467	4.93527	8.00399e-07	2.72364e-05
chr1_77688095_77688284	51.25	0.978938	0.386227	2.53462	0.011257	0.036089
chr1_77737366_77737643	47	-0.0306972	0.384604	-0.0798151	0.936384	0.958475
chr1_77801725_77802121	103.25	0.735103	0.260533	2.82154	0.00477942	0.0189194
chr1_77927174_77927755	290.75	0.674444	0.161826	4.16771	3.07677e-05	0.000436649
chr1_77939474_77940230	315	-0.0732956	0.147909	-0.495544	0.620216	0.722589
chr1_77968763_77969509	363.75	0.320589	0.13981	2.29304	0.0218455	0.0593504
chr1_77975071_77975787	305.25	0.373078	0.151696	2.45938	0.0139178	0.0423228
chr1_78005281_78005846	307	0.590839	0.154943	3.81328	0.000137137	0.0013438
chr1_78033438_78033687	37.5	0.999999	0.450563	2.21945	0.0264564	0.0683343
chr1_78174348_78174902	69.5	0.418065	0.323288	1.29316	0.195954	0.309617
chr1_78196837_78197049	38	0.113956	0.426144	0.267411	0.789152	0.854824
chr1_78263931_78264575	269.25	0.600608	0.169264	3.54835	0.000387653	0.00291851
chr1_78416115_78416621	173.25	0.807355	0.208339	3.87521	0.000106534	0.0011062
chr1_78451146_78451848	337.25	0.543194	0.153002	3.55023	0.000384895	0.00290739
chr1_78517577_78517962	39.75	-0.199938	0.447031	-0.447258	0.654689	0.749621
chr1_78521561_78522427	1934.75	0.274864	0.0636838	4.31607	1.58828e-05	0.000269125
chr1_78527106_78527298	28.25	0.127755	0.532734	0.23981	0.810478	NA
chr1_78533067_78534074	340.5	0.331942	0.144854	2.29156	0.0219312	0.0595191
chr1_78553868_78554329	153.5	0.464506	0.214747	2.16304	0.0305383	0.0761329
chr1_78629997_78630150	15.5	0.374394	0.790965	0.473338	0.635972	NA
chr1_78683360_78683908	68.25	-0.243669	0.314513	-0.774752	0.438486	0.561763
chr1_78684802_78685047	30	-0.387024	0.49087	-0.788445	0.430437	NA
chr1_78703828_78704245	103.5	0.861023	0.269776	3.19162	0.00141477	0.00766123
chr1_78720813_78721544	451.75	0.0495051	0.123345	0.401355	0.688159	0.776279
chr1_78795527_78795862	57.5	0.429684	0.3601	1.19323	0.232778	0.352077
chr1_78842970_78843484	162.75	0.208678	0.208577	1.00049	0.317075	0.443503
chr1_78966041_78966423	60.5	-0.0238471	0.334411	-0.0713106	0.943151	0.962324
chr1_79607926_79608350	110.25	0.631461	0.255603	2.47048	0.0134933	0.041314
chr1_79610986_79611480	135.75	0.186241	0.232897	0.799672	0.423901	0.548273
chr1_79622776_79623034	51.25	-0.0985642	0.367215	-0.26841	0.788384	0.854358
chr1_79679469_79680002	88.5	0.697971	0.288433	2.41988	0.0155258	0.0460142
chr1_79778986_79779482	182	0.39079	0.201651	1.93796	0.0526286	0.115037
chr1_79783197_79783420	51	0.312384	0.380787	0.820363	0.412009	0.536819
chr1_79994674_79994926	26.75	-0.630051	0.534816	-1.17807	0.238769	NA
chr1_79995719_79995961	35.25	-0.0204647	0.484845	-0.0422088	0.966332	NA
chr1_80030961_80031302	35.5	-0.0813006	0.453738	-0.179179	0.857797	NA
chr1_80063007_80063200	29.5	0.443606	0.55684	0.796649	0.425655	NA
chr1_80102939_80103186	52	-0.0832559	0.380653	-0.218719	0.826869	0.882048
chr1_80149730_80150113	98.5	0.875412	0.268178	3.2643	0.00109735	0.00633726
chr1_80174663_80174995	47	-0.688056	0.396601	-1.73488	0.0827613	0.16222
chr1_80176476_80178151	883.5	0.293301	0.0928907	3.15748	0.00159138	0.00835569
chr1_80227171_80227605	74.5	0.468844	0.308164	1.52141	0.128157	0.224559
chr1_80233900_80234073	27.5	0.157541	0.532487	0.295858	0.767338	NA
chr1_80296022_80296496	98.5	0.190683	0.271784	0.701599	0.482929	0.602972
chr1_80313275_80313693	37.75	0.133855	0.427854	0.312852	0.754393	0.828492
chr1_80405040_80405555	167.75	0.21973	0.212599	1.03355	0.301349	0.427335
chr1_80501207_80501776	146.75	0.281068	0.22012	1.27688	0.201643	0.316329
chr1_80509199_80509504	56.25	0.584962	0.348602	1.67802	0.0933429	0.177714
chr1_80512296_80512911	133.25	0.189745	0.22973	0.825949	0.408833	0.533883
chr1_80518727_80519377	156	0.917538	0.226002	4.05987	4.91004e-05	0.000620282
chr1_80652337_80653017	211.5	0.797315	0.196259	4.06256	4.85372e-05	0.000614709
chr1_80719206_80719668	99	0.713696	0.277381	2.57298	0.0100828	0.0332323
chr1_80724071_80724255	27.5	0.263034	0.514967	0.510778	0.609507	NA
chr1_80724664_80725100	78.25	-0.212409	0.29974	-0.708643	0.478546	0.598912
chr1_80826962_80827335	76.75	0.426008	0.319949	1.33149	0.183029	0.293772
chr1_81283726_81284211	149.75	0.00481683	0.226423	0.0212736	0.983027	0.988113
chr1_81297335_81297801	77.75	-0.363749	0.294571	-1.23484	0.216889	0.334505
chr1_81298196_81298708	116.75	0.241526	0.249162	0.969354	0.332369	0.459406
chr1_81300013_81300256	27	-0.05344	0.568298	-0.0940352	0.925081	NA
chr1_81304046_81304351	63.75	-0.283793	0.338898	-0.837401	0.402367	0.527913
chr1_81306566_81306991	163.5	0.683092	0.209375	3.26253	0.00110422	0.00636269
chr1_81313077_81313699	281.75	0.310988	0.163452	1.90262	0.0570899	0.122231
chr1_81316282_81316764	117	0.346922	0.252614	1.37333	0.16965	0.277742
chr1_81513066_81513587	102.75	0.4458	0.258345	1.7256	0.0844202	0.16475
chr1_81588160_81588636	83	-0.366986	0.310513	-1.18187	0.237258	0.356937
chr1_82290680_82291135	91	-0.111032	0.285694	-0.388638	0.697544	0.783833
chr1_82378517_82378746	32.75	1.08342	0.50594	2.14139	0.0322427	NA
chr1_82429700_82430343	128.25	-0.0731349	0.231827	-0.315471	0.752404	0.826933
chr1_82472607_82473463	508.25	0.535453	0.118205	4.52986	5.90218e-06	0.000129131
chr1_82477918_82478384	84.25	0.581396	0.297624	1.95346	0.0507656	0.112021
chr1_82550750_82551448	313.75	0.112714	0.153753	0.733084	0.463507	0.58509
chr1_82568304_82568754	77	0.453365	0.297871	1.52202	0.128004	0.224334
chr1_82638079_82638821	520.25	0.494226	0.116548	4.24054	2.2298e-05	0.000345129
chr1_82756030_82756751	209.75	0.503723	0.186484	2.70116	0.0069098	0.0250138
chr1_82758845_82759361	175.5	0.774354	0.203936	3.79705	0.000146429	0.00141111
chr1_82783875_82784378	160.25	-0.2936	0.209934	-1.39853	0.161953	0.268012
chr1_82785807_82786316	151.75	0.416424	0.213969	1.94619	0.0516323	0.113465
chr1_82791575_82791800	25.25	-0.0857306	0.552037	-0.155299	0.876586	NA
chr1_82800081_82800692	385.25	0.508891	0.138055	3.68614	0.00022768	0.00197309
chr1_82835665_82836140	579.25	-0.100912	0.109478	-0.921755	0.356656	0.482883
chr1_82844255_82844446	13.25	-1.08246	0.854156	-1.26729	0.205052	NA
chr1_82969851_82970112	22.25	-0.227411	0.626481	-0.362998	0.716606	NA
chr1_82982043_82982255	25.5	0.11321	0.598314	0.189215	0.849925	NA
chr1_82984161_82984890	306.25	0.41023	0.154093	2.66223	0.00776257	0.0272602
chr1_82996890_82997268	88.75	0.187203	0.287867	0.650311	0.515491	0.631359
chr1_83041722_83041936	42.5	-4.43195e-07	0.404789	-1.09488e-06	0.999999	1
chr1_83061275_83061950	283.75	0.484991	0.160239	3.02668	0.00247258	0.0115727
chr1_83072494_83073280	482	0.25508	0.125248	2.0366	0.0416899	0.0965186
chr1_83135111_83135687	136.75	0.291105	0.22789	1.27739	0.201463	0.316123
chr1_83146783_83147213	78.5	0.0367583	0.302491	0.121519	0.90328	0.935061
chr1_83183600_83184276	210.75	0.389114	0.184194	2.11252	0.0346418	0.083739
chr1_83219608_83220029	72.75	0.348728	0.33185	1.05086	0.293323	0.418698
chr1_83359652_83360080	75.75	-0.296242	0.2994	-0.989451	0.322442	0.449019
chr1_83404723_83404989	45.5	0.318361	0.395842	0.804264	0.421245	0.545645
chr1_83713637_83714169	107	-0.053939	0.252955	-0.213236	0.831143	0.885051
chr1_83723785_83724285	187.75	0.188529	0.206145	0.914543	0.360431	0.486776
chr1_83732959_83733373	133.75	0.059334	0.228898	0.259216	0.795468	0.859452
chr1_83742403_83743079	208.25	-0.0519636	0.186523	-0.278591	0.780559	0.848124
chr1_83807607_83808218	269.75	0.472143	0.173527	2.72086	0.00651114	0.0238943
chr1_83942354_83942797	96.5	-0.360672	0.281842	-1.2797	0.200652	0.315143
chr1_84098543_84099067	204.75	0.314796	0.196263	1.60395	0.108726	0.198632
chr1_84125063_84125597	92	-0.141246	0.272299	-0.518717	0.603958	0.708974
chr1_84126826_84127197	51.25	-0.154975	0.384462	-0.403096	0.686878	0.775184
chr1_84150325_84151047	276.5	0.425696	0.165401	2.57372	0.0100611	0.0331896
chr1_84245256_84245558	28	-0.628032	0.525832	-1.19436	0.232338	NA
chr1_84283180_84283993	383.75	0.577134	0.137988	4.1825	2.88327e-05	0.000415155
chr1_84329186_84329757	31.75	-0.434938	0.5229	-0.83178	0.405533	NA
chr1_84415097_84415371	40.25	0.599912	0.441306	1.3594	0.174019	0.28293
chr1_84466792_84467489	441.5	0.361325	0.126211	2.86288	0.00419816	0.0171691
chr1_84578346_84578809	159.75	0.478463	0.224037	2.13564	0.0327089	0.0801284
chr1_84619712_84619973	67.25	0.377562	0.318577	1.18515	0.235957	0.355571
chr1_84692826_84693204	43.5	-2.32193	0.453002	-5.12565	2.96519e-07	1.23128e-05
chr1_84693551_84694361	559.25	0.325121	0.119813	2.71357	0.00665624	0.0242895
chr1_84705324_84705577	18	-1.6939	0.759274	-2.23094	0.0256848	NA
chr1_84730261_84730912	255.25	0.3493	0.168596	2.07181	0.0382831	0.0904051
chr1_84738008_84738232	37.25	0.291462	0.452279	0.64443	0.519296	0.634873
chr1_84813397_84813999	64.5	0.405256	0.369772	1.09596	0.273095	0.396477
chr1_84828473_84828764	33.25	0.108524	0.46562	0.233074	0.815704	NA
chr1_84857413_84857673	22.5	0.192644	0.585882	0.328811	0.742299	NA
chr1_84861794_84862382	90.75	-0.311202	0.273695	-1.13704	0.255522	0.376985
chr1_84862616_84862956	41.5	-0.0695414	0.413552	-0.168156	0.86646	0.910208
chr1_84863201_84863815	138	0.59368	0.230335	2.57746	0.00995304	0.0329289
chr1_84864909_84865083	21.75	-0.0995365	0.610977	-0.162913	0.870587	NA
chr1_84865497_84865772	23.75	-0.212994	0.57206	-0.372329	0.709648	NA
chr1_84866019_84866605	116.25	0.00620492	0.260775	0.0237942	0.981017	0.986576
chr1_84868927_84869455	33.75	-0.321929	0.462665	-0.695813	0.486546	NA
chr1_84876242_84877371	306.25	0.243182	0.150492	1.61591	0.106113	0.195146
chr1_84877682_84878424	502.25	0.0818871	0.12074	0.678209	0.497639	0.616101
chr1_84880542_84880730	17	-0.514574	0.744216	-0.691431	0.489295	NA
chr1_84881721_84883104	498.5	0.589787	0.124222	4.74784	2.05604e-06	5.64702e-05
chr1_84883279_84883586	34	-0.255258	0.460267	-0.554586	0.579178	NA
chr1_84884319_84884647	44.25	-0.0815303	0.395396	-0.206199	0.836635	0.888693
chr1_84886763_84887250	31.25	-0.537028	0.481106	-1.11624	0.264321	NA
chr1_84893279_84893575	32.5	-0.631356	0.46936	-1.34514	0.17858	NA
chr1_84929856_84930625	492	0.449307	0.12754	3.52288	0.00042688	0.00313792
chr1_84983753_84983934	18.5	0.313157	0.665109	0.470835	0.637758	NA
chr1_85111230_85111880	322	0.623337	0.148941	4.18514	2.84993e-05	0.000411658
chr1_85116819_85117159	95.25	0.638812	0.277411	2.30277	0.0212919	0.0582651
chr1_85240107_85240574	116.75	0.241526	0.243849	0.990473	0.321943	0.448571
chr1_85283712_85284032	109	1.31499	0.270998	4.85239	1.21982e-06	3.77918e-05
chr1_85319590_85320391	1748.25	0.678608	0.069423	9.77498	1.44186e-22	1.48865e-19
chr1_85338825_85339174	107	0.919829	0.259977	3.53812	0.000402994	0.00300828
chr1_87348347_87348579	45.75	0.332575	0.418484	0.794712	0.426781	0.551103
chr1_87470378_87470618	12	-0.362572	1.06375	-0.340844	0.733221	NA
chr1_87477911_87478463	138.5	0.569787	0.224372	2.53947	0.011102	0.035735
chr1_87632842_87633626	474.5	0.0790715	0.123719	0.639123	0.522743	0.638193
chr1_87635024_87635211	24.5	-0.117837	0.554149	-0.212645	0.831604	NA
chr1_87689617_87690105	269.75	0.136482	0.165954	0.822409	0.410844	0.535729
chr1_87716311_87716610	59.5	0.590015	0.339627	1.73725	0.0823436	0.161627
chr1_87738753_87739272	94.75	0.658308	0.297624	2.21188	0.0269748	0.0692872
chr1_87749625_87750415	657.5	-0.0504721	0.103133	-0.48939	0.624565	0.726107
chr1_87792117_87792419	53.25	0.176322	0.358347	0.492044	0.622688	0.724564
chr1_87796125_87796275	24	0.180571	0.572009	0.315679	0.752246	NA
chr1_87831908_87832537	368.75	0.491801	0.152981	3.21478	0.00130545	0.00720758
chr1_87904238_87904975	532	0.255579	0.118144	2.16328	0.03052	0.0760956
chr1_87918108_87918645	150.75	0.321928	0.223751	1.43877	0.150214	0.253131
chr1_87955848_87956624	584	-0.0518834	0.112638	-0.460623	0.645069	0.741879
chr1_87958892_87959700	152.75	0.127588	0.22603	0.564473	0.572432	0.682209
chr1_87960420_87961215	491.5	0.285653	0.12626	2.26241	0.0236721	0.0629906
chr1_87990299_87990683	53.5	0.189033	0.364841	0.518126	0.604371	0.709294
chr1_88040833_88041241	123	0.680931	0.238955	2.84963	0.00437707	0.0177
chr1_88046541_88046715	24.5	0.176877	0.596749	0.296401	0.766924	NA
chr1_88049051_88049697	131	0.568919	0.243442	2.33698	0.01944	0.0544665
chr1_88075317_88076045	819	0.492677	0.0949952	5.18634	2.14468e-07	9.6178e-06
chr1_88084537_88084814	19.25	-1.32193	0.694809	-1.90258	0.0570957	NA
chr1_88085360_88086074	239	0.407118	0.177553	2.29294	0.0218516	0.0593632
chr1_88100641_88100935	35	0.289506	0.456088	0.634759	0.525586	NA
chr1_88110452_88111203	392	0.536053	0.138192	3.87904	0.00010487	0.00109267
chr1_88147233_88147549	55	0.0262312	0.350868	0.0747608	0.940405	0.960793
chr1_88198211_88198744	74.75	0.300233	0.309534	0.96995	0.332071	0.459065
chr1_88205929_88206359	38.75	-0.469486	0.424261	-1.1066	0.268469	0.391525
chr1_88206560_88206865	36.75	-0.137504	0.43803	-0.313914	0.753586	NA
chr1_88207107_88208075	156.75	-0.384213	0.217374	-1.76752	0.0771412	0.153971
chr1_88210205_88210790	151	0.580982	0.215275	2.69879	0.00695926	0.0251428
chr1_88235635_88236661	567	0.00254437	0.115893	0.0219544	0.982484	0.987659
chr1_88237106_88237997	67.25	-0.711279	0.320864	-2.21676	0.0266393	0.0686777
chr1_88238841_88239394	36	-0.652077	0.467775	-1.394	0.163318	NA
chr1_88241909_88242130	16.75	-0.567041	0.758694	-0.747391	0.454827	NA
chr1_88243531_88244114	113	0.771114	0.250149	3.08261	0.00205191	0.0100892
chr1_88245198_88245853	181.25	0.187315	0.211018	0.887674	0.374716	0.501034
chr1_88246363_88246865	30.75	-0.743225	0.49355	-1.50588	0.132099	NA
chr1_88260220_88260493	46.5	0.124179	0.407738	0.304556	0.760704	0.833147
chr1_88267394_88267690	36	0.0400768	0.476155	0.0841676	0.932923	NA
chr1_88268338_88268971	315	0.499571	0.150132	3.32755	0.000876121	0.00534838
chr1_88277466_88278111	499.25	0.482703	0.125239	3.85425	0.000116086	0.00118268
chr1_88285713_88286451	475.5	0.400005	0.121038	3.30479	0.000950463	0.00568202
chr1_88289464_88289875	88	0.530514	0.279165	1.90036	0.057386	0.122694
chr1_88292276_88293002	427.25	0.347786	0.130312	2.66888	0.00761057	0.026876
chr1_88297746_88298260	81.25	0.659344	0.29352	2.24634	0.0246823	0.0649296
chr1_88301213_88302005	511	0.613251	0.134273	4.56719	4.94316e-06	0.000113184
chr1_88312228_88313401	704.5	0.279374	0.103965	2.68719	0.00720558	0.0257886
chr1_88318563_88318903	42.75	-0.321928	0.405935	-0.793055	0.427746	0.551738
chr1_88326401_88327164	563.25	0.214268	0.113129	1.89402	0.0582222	0.124058
chr1_88328450_88328645	26	-0.166651	0.543166	-0.306813	0.758985	NA
chr1_88335203_88335399	36	-0.120295	0.441849	-0.272253	0.785427	NA
chr1_88336809_88337582	610.25	0.0153668	0.109266	0.140636	0.888157	0.925119
chr1_88352316_88352533	24.75	-0.145852	0.558053	-0.261358	0.793817	NA
chr1_88363943_88364246	22.5	-1.54253	0.702873	-2.1946	0.0281922	NA
chr1_88364410_88364793	26.5	-0.494765	0.576703	-0.857921	0.390936	NA
chr1_88367703_88368455	500.25	-0.0216301	0.118229	-0.182951	0.854836	0.901852
chr1_88369606_88369805	13.5	-0.540569	0.806103	-0.670596	0.502478	NA
chr1_88372097_88372267	22.75	0.0951564	0.586059	0.162367	0.871017	NA
chr1_88374221_88374375	11.5	-2.03953	1.03577	-1.96909	0.0489423	NA
chr1_88381435_88381793	44.75	-0.0483635	0.403238	-0.119938	0.904533	0.935845
chr1_88382942_88383385	63.75	0.124545	0.37109	0.335619	0.737158	0.815141
chr1_88385340_88385752	29.25	-0.523562	0.515729	-1.01519	0.310016	NA
chr1_88396420_88396959	148.5	0.440572	0.228903	1.92472	0.0542649	0.117682
chr1_88397329_88398745	985.25	0.446478	0.0857467	5.20695	1.91973e-07	8.88076e-06
chr1_88400791_88401044	176.75	-0.241351	0.198015	-1.21885	0.2229	0.341201
chr1_88405858_88406401	451.25	0.0783483	0.123502	0.634388	0.525828	0.641029
chr1_88417048_88417387	62.5	0.231325	0.355827	0.650106	0.515624	0.631505
chr1_88421857_88422385	554.75	0.199264	0.119076	1.67341	0.0942465	0.17902
chr1_88424641_88425495	616.25	0.245232	0.114197	2.14745	0.0317573	0.0783809
chr1_88427752_88430974	1186	-0.0413617	0.0785293	-0.526705	0.598399	0.704364
chr1_88433378_88433703	33.25	0.0216944	0.510559	0.0424915	0.966107	NA
chr1_88434768_88435952	179.75	0.140568	0.200454	0.701249	0.483147	0.603144
chr1_88436093_88436644	117	0.359439	0.257463	1.39608	0.162691	0.268991
chr1_88482313_88482468	10.25	-1.44746	1.01907	-1.42037	0.1555	NA
chr1_88494872_88495527	179	0.397422	0.196839	2.01902	0.0434852	0.0997096
chr1_88497983_88498350	59.75	-0.18133	0.347042	-0.522502	0.601321	0.706646
chr1_88506070_88506312	34.75	-0.187086	0.458448	-0.408086	0.683211	NA
chr1_88508542_88509237	174.75	0.685455	0.203411	3.36981	0.000752211	0.00477957
chr1_88510738_88511222	100.5	-0.433897	0.290915	-1.49149	0.135833	0.23465
chr1_88512161_88512500	63.5	0.296393	0.342774	0.864687	0.387211	0.513232
chr1_88514841_88515656	436	0.245451	0.137135	1.78985	0.0734784	0.148335
chr1_88517333_88517546	41.25	0.769702	0.43764	1.75875	0.0786192	0.156173
chr1_88546609_88547852	604.5	0.133745	0.107858	1.24001	0.214973	0.33226
chr1_88549236_88549698	107.25	0.263034	0.256534	1.02534	0.305203	0.43132
chr1_88566011_88566359	135.25	0.208365	0.235202	0.8859	0.375671	0.501956
chr1_88593542_88594000	130.75	0.714939	0.255832	2.79457	0.00519693	0.02018
chr1_88595385_88595723	84.25	0.0599423	0.293549	0.204198	0.838198	0.889642
chr1_88596023_88596833	353.5	0.356871	0.139815	2.55246	0.0106966	0.0347337
chr1_88627370_88627629	25	-0.465664	0.583227	-0.798427	0.424623	NA
chr1_88630409_88630797	28	-0.904423	0.518022	-1.74592	0.0808255	NA
chr1_88698729_88698898	19.75	0.330148	0.630045	0.524006	0.600274	NA
chr1_88745837_88746104	20.5	0.140862	0.628756	0.224032	0.822732	NA
chr1_88759568_88759862	49.25	0.764371	0.388163	1.9692	0.0489299	0.109056
chr1_88811277_88811722	108.5	0.133061	0.260276	0.511231	0.60919	0.713144
chr1_88864970_88865225	30.25	0.119298	0.510423	0.233724	0.815199	NA
chr1_88869237_88869579	56.25	-0.115478	0.362187	-0.318835	0.749852	0.824741
chr1_88937596_88938259	237.25	0.607802	0.172738	3.51865	0.000433753	0.00317815
chr1_88938511_88939112	356	0.570624	0.148213	3.85004	0.0001181	0.00119778
chr1_88943550_88943845	46.75	0.0771674	0.391404	0.197155	0.843706	0.893611
chr1_88957427_88957977	163.25	0.323916	0.207435	1.56154	0.118398	0.211821
chr1_88967173_88967979	283.25	0.423211	0.155878	2.71502	0.00662718	0.0242126
chr1_88983549_88983791	46.75	1.01159	0.417166	2.4249	0.0153126	0.0455159
chr1_88991002_88991176	16.75	-1.03242	0.75906	-1.36013	0.173788	NA
chr1_88995084_88995723	328.5	0.487686	0.147909	3.29721	0.000976503	0.00579953
chr1_89008203_89008806	201	0.702614	0.191564	3.66777	0.000244671	0.00207756
chr1_89062106_89062313	20.5	-0.140863	0.632541	-0.222694	0.823773	NA
chr1_89070720_89071432	581.75	0.350138	0.110023	3.18241	0.00146055	0.00784095
chr1_89071957_89072825	187	0.832419	0.197393	4.21706	2.47505e-05	0.00037243
chr1_89081115_89081931	370.5	0.403686	0.155618	2.59409	0.00948427	0.0317443
chr1_89083568_89084099	481.5	0.116918	0.13341	0.876377	0.380825	0.506775
chr1_89088359_89088822	77.25	-0.158904	0.296647	-0.535667	0.592189	0.699024
chr1_89102949_89103367	96	0.180572	0.27017	0.668365	0.503901	0.621503
chr1_89105492_89105887	59.5	0.390315	0.360535	1.0826	0.278987	0.402682
chr1_89114453_89115070	201	0.288057	0.193595	1.48793	0.136769	0.235999
chr1_89123002_89123434	42.5	-0.514574	0.406082	-1.26717	0.205095	0.320655
chr1_89135717_89135940	31.75	0.342392	0.487604	0.702192	0.48256	NA
chr1_89138198_89138510	41.25	0.263034	0.432914	0.607589	0.54346	0.656691
chr1_89142415_89143276	541.5	0.318332	0.116988	2.72107	0.00650718	0.0238875
chr1_89178792_89179513	260.75	0.39247	0.168633	2.32736	0.019946	0.0555146
chr1_89189362_89189946	123.75	0.099133	0.24537	0.404014	0.686203	0.774595
chr1_89210473_89211099	64.75	0.167294	0.326761	0.511978	0.608666	0.712825
chr1_89212030_89212407	49.25	-0.190684	0.374872	-0.508664	0.610987	0.714788
chr1_89234591_89235052	68	0.47089	0.325475	1.44678	0.147959	0.25032
chr1_89238807_89239091	26.25	-0.137504	0.526532	-0.261151	0.793976	NA
chr1_89249720_89249896	17	0.0848878	0.697242	0.121748	0.903099	NA
chr1_89261279_89261837	92	0.283172	0.273951	1.03366	0.301296	0.427278
chr1_89276461_89277082	123.5	0.604458	0.23863	2.53304	0.011308	0.0362269
chr1_89296055_89296314	32	-0.225882	0.47024	-0.480354	0.630976	NA
chr1_89315137_89315782	288.5	0.458892	0.154911	2.96229	0.00305356	0.013544
chr1_89343878_89344638	411.75	0.555095	0.131774	4.21247	2.52592e-05	0.000377832
chr1_89364980_89365175	23.25	-0.728698	0.585478	-1.24462	0.213271	NA
chr1_89400490_89400832	22.5	-0.128325	0.610473	-0.210206	0.833507	NA
chr1_89422140_89422347	19.5	-0.1481	0.672411	-0.220252	0.825675	NA
chr1_89438073_89438691	355.75	0.225531	0.151202	1.49158	0.135808	0.234644
chr1_89464806_89465418	245.5	0.528857	0.169273	3.12429	0.00178238	0.00908854
chr1_89504870_89505556	313.5	0.583045	0.149411	3.9023	9.52815e-05	0.0010183
chr1_89560485_89561210	275.5	0.0628495	0.158773	0.395846	0.692219	0.779604
chr1_89569650_89570806	116.75	-0.142222	0.266917	-0.532833	0.59415	0.700774
chr1_89572554_89572848	25.5	-0.812915	0.546157	-1.48843	0.136638	NA
chr1_89578915_89579404	55.75	-0.298659	0.348383	-0.85727	0.391296	0.517294
chr1_89590925_89591272	17.25	-0.637431	0.734084	-0.868335	0.385211	NA
chr1_89592757_89593549	257	0.470043	0.172966	2.71755	0.00657673	0.0240607
chr1_89652264_89652541	77.5	-0.546282	0.313786	-1.74094	0.0816944	0.160728
chr1_89662677_89663279	259.5	0.71477	0.164605	4.34234	1.40973e-05	0.000245087
chr1_89707004_89707285	33	0.219009	0.492314	0.444857	0.656423	NA
chr1_89721797_89722431	151.75	0.465078	0.213987	2.17339	0.0297508	0.0745832
chr1_89803223_89803501	41	0.035189	0.412143	0.0853806	0.931959	0.955948
chr1_89833068_89833452	59.25	0.504231	0.342574	1.47189	0.141051	0.241381
chr1_89860178_89860505	75.5	0.191365	0.302877	0.631825	0.527501	0.642517
chr1_90113743_90114061	115.25	0.735296	0.262162	2.80474	0.0050357	0.0197084
chr1_90114633_90114995	67.5	1	0.334368	2.99072	0.00278324	0.0126311
chr1_90174087_90174665	798	0.306683	0.106477	2.88026	0.00397347	0.0164771
chr1_90181230_90181953	420.25	0.771399	0.130208	5.92435	3.13534e-09	3.20072e-07
chr1_90183924_90184791	487.5	0.441399	0.12058	3.66064	0.000251586	0.00212081
chr1_90186348_90187134	400.25	0.934259	0.141225	6.61542	3.70506e-11	6.86993e-09
chr1_90198037_90198626	221	0.440775	0.189951	2.32047	0.0203156	0.05624
chr1_90214986_90215581	280.25	0.900728	0.17457	5.15968	2.47368e-07	1.06539e-05
chr1_90253818_90254599	351	0.405451	0.14274	2.84048	0.00450458	0.0181012
chr1_90264998_90265261	45	0.289506	0.39335	0.736001	0.46173	0.583398
chr1_90321041_90321753	386.25	0.495998	0.134618	3.68448	0.000229168	0.00198147
chr1_90330462_90331154	226.75	0.245547	0.178172	1.37814	0.168159	0.27579
chr1_90341906_90342481	234.75	0.563229	0.173389	3.24836	0.00116072	0.00661238
chr1_90344856_90345030	14	-0.415038	0.794902	-0.522125	0.601583	NA
chr1_90352998_90353862	567.5	0.277956	0.115196	2.41289	0.0158267	0.0467201
chr1_90362347_90362676	69.75	0.280107	0.368521	0.760086	0.447203	0.570024
chr1_90363384_90363685	26.75	0.352301	0.547407	0.643581	0.519847	NA
chr1_90370535_90370923	101.25	0.704757	0.276187	2.55174	0.0107186	0.0347868
chr1_90458691_90459400	425.25	0.390823	0.129486	3.01827	0.00254219	0.0118048
chr1_90601631_90603011	968	0.204525	0.0919196	2.22504	0.0260785	0.067604
chr1_90614319_90614663	92.25	0.290296	0.272667	1.06465	0.287032	0.411607
chr1_90617509_90617849	48	0.36257	0.385179	0.941301	0.346551	0.473192
chr1_90638739_90639521	278.5	0.181547	0.158314	1.14675	0.251483	0.372664
chr1_90641616_90642352	503.5	0.174999	0.117194	1.49325	0.135371	0.234049
chr1_90646619_90647309	306.25	0.482601	0.157469	3.06474	0.00217863	0.0105254
chr1_90648826_90649137	63.25	0.332196	0.326586	1.01718	0.309068	0.435372
chr1_90653025_90653866	287.25	0.561979	0.156671	3.587	0.000334504	0.00261052
chr1_90657361_90657523	39.5	-0.073064	0.475314	-0.153717	0.877833	0.917415
chr1_90673548_90674010	146.75	0.521739	0.217447	2.39939	0.0164226	0.0480699
chr1_90703569_90704077	69.5	0.103836	0.313553	0.331158	0.740525	0.817312
chr1_90712590_90712990	90	0.160464	0.285582	0.561885	0.574194	0.683542
chr1_90797032_90797418	47.5	-0.0911484	0.447331	-0.203761	0.838541	0.889883
chr1_90860271_90860887	60	-0.216812	0.340156	-0.637389	0.523871	0.639227
chr1_90903345_90903661	38.75	-0.584963	0.430307	-1.35941	0.174017	0.28293
chr1_90954350_90955013	226.75	-0.00318137	0.175627	-0.0181143	0.985548	0.990234
chr1_90961214_90961381	22.75	-0.095158	0.590375	-0.161182	0.87195	NA
chr1_91023521_91024287	158	0.376492	0.210102	1.79195	0.0731412	0.147838
chr1_91071865_91072279	172.75	0.356739	0.205286	1.73776	0.0822529	0.161484
chr1_91087818_91088691	1202	0.522958	0.0808527	6.46803	9.92859e-11	1.64612e-08
chr1_91089255_91089873	177.5	0.500767	0.20385	2.45655	0.0140277	0.0425743
chr1_91092604_91093216	342	0.211297	0.144545	1.46181	0.143793	0.244808
chr1_91104015_91104194	30.5	0.237038	0.540429	0.438612	0.660943	NA
chr1_91131806_91132266	55.5	-0.941897	0.355189	-2.65182	0.00800584	0.0278924
chr1_91173041_91173310	41.25	0.512449	0.415051	1.23467	0.216955	0.334582
chr1_91219475_91220156	131.5	0.40864	0.232463	1.75787	0.0787699	0.156381
chr1_91239404_91239964	184	0.338699	0.195288	1.73436	0.0828546	0.16235
chr1_91240996_91241623	364.25	0.725886	0.143861	5.04575	4.51748e-07	1.70307e-05
chr1_91251286_91251679	50	-0.0577159	0.384007	-0.150299	0.880529	0.919386
chr1_91261468_91261920	68.75	0.199672	0.315218	0.633441	0.526446	0.641555
chr1_91265288_91265677	92	1.1375	0.285097	3.98989	6.61051e-05	0.000772581
chr1_91420798_91421523	438.75	0.6885	0.132814	5.18394	2.17242e-07	9.68486e-06
chr1_91422336_91422870	152.5	0.506536	0.222207	2.27957	0.0226332	0.0608788
chr1_91502975_91503645	207.25	0.367433	0.196878	1.86629	0.0620002	0.130221
chr1_91524150_91524753	204	0.736965	0.189437	3.89028	0.000100127	0.00105486
chr1_91528324_91528851	220.75	0.593136	0.177683	3.33817	0.000843333	0.00518416
chr1_91530625_91531021	113.25	0.313332	0.262068	1.19561	0.231847	0.351114
chr1_91540141_91540803	243.25	0.704633	0.173043	4.07201	4.66088e-05	0.000594798
chr1_91542996_91543796	451.5	0.493647	0.125374	3.93739	8.23721e-05	0.000911436
chr1_91564062_91564403	31.75	-0.388566	0.536332	-0.724488	0.468766	NA
chr1_91569658_91570711	239.25	0.360656	0.186449	1.93434	0.0530713	0.115748
chr1_91572843_91573414	185.25	0.769246	0.194663	3.95168	7.76052e-05	0.000870051
chr1_91627032_91627468	195.5	0.691878	0.192765	3.58922	0.000331668	0.00259374
chr1_91649167_91649714	210.25	0.202756	0.183099	1.10736	0.268139	0.39112
chr1_91653994_91654580	193.25	0.463059	0.197033	2.35016	0.0187653	0.0531466
chr1_91666778_91667335	170.75	0.438476	0.203045	2.15951	0.0308108	0.0765915
chr1_91675080_91675458	99	0.760329	0.282706	2.68947	0.0071565	0.0256473
chr1_91717518_91718002	95.75	0.432631	0.27102	1.59631	0.11042	0.201001
chr1_91740695_91741006	83	0.509298	0.299044	1.70309	0.0885517	0.170635
chr1_91755742_91756246	176.5	0.237579	0.197171	1.20494	0.228226	0.347181
chr1_91774994_91775198	21.5	-0.612977	0.632137	-0.96969	0.332201	NA
chr1_91835672_91837518	1164	0.187417	0.0812199	2.30752	0.0210257	0.0577433
chr1_91839588_91840665	535.5	-0.0242476	0.119849	-0.202318	0.839668	0.890643
chr1_91909109_91910340	725.5	0.233167	0.10138	2.29993	0.0214523	0.0585447
chr1_91923272_91923942	199.25	0.41187	0.210892	1.95299	0.0508212	0.112102
chr1_91947822_91948442	292	0.5603	0.15595	3.59282	0.000327115	0.00256785
chr1_91956934_91957700	286.5	0.141109	0.15501	0.910322	0.362653	0.489034
chr1_92055982_92057071	466	0.586898	0.123883	4.7375	2.1637e-06	5.89637e-05
chr1_92100097_92100797	227	0.0890049	0.180227	0.493849	0.621413	0.723426
chr1_92101964_92102121	32.75	0.331843	0.489656	0.677706	0.497958	NA
chr1_92168870_92169575	256.5	0.924712	0.168983	5.47221	4.4446e-08	2.81603e-06
chr1_92178229_92178601	53.75	0.473931	0.368955	1.28452	0.198959	0.313123
chr1_92187910_92188071	38	1.43686	0.444486	3.23264	0.00122653	0.00689163
chr1_92199789_92200349	65.25	0.254929	0.321102	0.793919	0.427243	0.551448
chr1_92265891_92266269	58.75	0.184424	0.339822	0.542707	0.587331	0.694916
chr1_92269276_92269694	86.75	0.846703	0.286367	2.95671	0.00310944	0.0137389
chr1_92367064_92367363	37.5	0.387022	0.462808	0.836248	0.403016	0.528468
chr1_92368306_92368855	123.5	0.423559	0.243121	1.74217	0.0814786	0.160408
chr1_92370487_92370913	72.75	0.59323	0.31144	1.9048	0.0568062	0.121806
chr1_92375549_92375703	48.5	0.665999	0.383847	1.73506	0.0827299	0.162178
chr1_92424526_92425033	27	-0.485427	0.590149	-0.822551	0.410763	NA
chr1_92453558_92454268	394.25	0.41824	0.137006	3.05271	0.00226782	0.0108414
chr1_92473975_92474391	98.5	0.956278	0.272409	3.51045	0.000447352	0.00324275
chr1_92484862_92485444	331.5	0.0391705	0.148778	0.263282	0.792333	0.857171
chr1_92487468_92487813	64.25	-0.0336834	0.329205	-0.102317	0.918505	0.945971
chr1_92489307_92489966	479.25	0.143107	0.12596	1.13613	0.255902	0.377426
chr1_92547093_92547831	371	0.563121	0.138755	4.05838	4.94137e-05	0.000623372
chr1_92689967_92690362	82.5	0.980371	0.291574	3.36234	0.000772849	0.00487264
chr1_92736808_92737277	136.5	0.254317	0.226594	1.12235	0.261714	0.384129
chr1_92746402_92746867	86.5	1.31901	0.333605	3.9538	7.69187e-05	0.000864082
chr1_92768528_92769096	146.5	0.47699	0.219007	2.17796	0.0294088	0.0739255
chr1_92802818_92803378	264.25	0.431771	0.161596	2.67192	0.00754194	0.0266897
chr1_92806626_92806786	37.5	1.0435	0.43964	2.37353	0.0176187	0.0506839
chr1_92825022_92825587	308.75	0.184824	0.149548	1.23588	0.216503	0.334114
chr1_92852990_92853834	343.5	0.130288	0.142634	0.913444	0.361009	0.487324
chr1_92869640_92870358	551.25	0.544183	0.11324	4.80555	1.54326e-06	4.51828e-05
chr1_92874397_92874548	17.25	-0.0418213	0.743019	-0.0562856	0.955114	NA
chr1_92917755_92918277	138.25	0.785875	0.252237	3.11563	0.00183555	0.00928775
chr1_92934616_92934821	24.5	-0.355096	0.559751	-0.634382	0.525832	NA
chr1_92995399_92995940	256.75	0.335843	0.168284	1.9957	0.0459671	0.103952
chr1_93025458_93025814	42.75	-0.356144	0.411981	-0.864468	0.387331	0.513337
chr1_93069152_93069322	23.75	-0.0911486	0.563338	-0.161801	0.871463	NA
chr1_93075439_93075960	89	-0.407948	0.292901	-1.39278	0.163685	0.27023
chr1_93107731_93108130	132.25	0.603167	0.252457	2.38918	0.0168858	0.0490906
chr1_93135709_93136057	72.5	0.710493	0.307595	2.30983	0.0208974	0.0574827
chr1_93243385_93243994	301.25	0.87077	0.176106	4.94458	7.63083e-07	2.62815e-05
chr1_93262692_93263112	322.75	0.361719	0.14737	2.45449	0.0141086	0.0427827
chr1_93277009_93277637	283.75	0.349987	0.158355	2.21014	0.0270956	0.069499
[truncated: 55,665 more rows]

## Sheet: Figure 3f
Figure 3f
Distribution of all peaks			Distribution of enhanced peaks
Type	Fraction		Type	Fraction
promoter	0.111		promoter	0.105
5'UTR	0.057		5'UTR	0.063
3'UTR	0.049		3'UTR	0.065
intron	0.464		intron	0.471
exon	0.123		exon	0.158
intergenic	0.436		intergenic	0.444
enhancer	0.17		enhancer	0.115
insulator	0.248		insulator	0.39

## Sheet: Figure 4c
Figure 4c
Compartment scores
WT compartment score	MUT compartment score
-0.448189	-0.816309
-0.56044	-0.778547
-0.0401006	-0.0964847
-0.9999	-0.999882
-0.0231726	-0.202497
-0.462397	-0.463006
0.266228	0.25271
0.65611	0.602751
0.60386	0.576341
0.78116	0.704433
0.729864	0.66266
0.795726	0.729923
0.470388	0.478653
0.656523	0.595286
-0.406475	-0.386828
-0.757336	-0.743756
-0.0502069	-0.0595185
-0.141927	-0.121545
-0.611223	-0.577662
0.43158	0.402142
0.528705	0.507671
-0.140709	-0.116057
-0.243164	-0.234399
-0.438189	-0.442806
-0.584449	-0.592304
-0.590558	-0.583344
-0.889472	-0.90767
-0.9999	-0.9999
-0.022267	-0.0276019
-0.929427	-0.90778
-0.794088	-0.78174
0.155627	0.128362
0.161498	0.142845
-0.0293316	-0.040884
-0.639423	-0.620608
-0.712169	-0.700685
-0.311381	-0.361448
-0.763824	-0.77823
-0.593126	-0.564646
-0.814567	-0.799313
-0.62383	-0.628581
-0.365436	-0.39645
-0.298133	-0.336653
-0.668914	-0.659989
-0.356657	-0.290677
0.198508	0.192844
0.0465359	0.0830625
0.390849	0.386872
0.235211	0.257678
0.308104	0.324483
0.0876026	0.109116
-0.442751	-0.379444
-0.180892	-0.124658
-0.175368	-0.132734
0.0789109	0.105744
0.24938	0.315948
0.428508	0.419728
0.668876	0.652001
0.381964	0.381314
-0.191966	-0.168815
-0.649112	-0.619352
-0.654365	-0.614603
-0.711882	-0.701225
0.0199874	-0.0140527
0.00394423	9.39454e-05
-0.21887	-0.21907
-0.506152	-0.514046
-0.474467	-0.48547
-0.287005	-0.302347
-0.568819	-0.562699
-0.74793	-0.713087
-0.502558	-0.477176
0.0700094	0.0983434
0.528656	0.534979
0.557805	0.566641
0.503782	0.491035
0.257175	0.243379
-0.700837	-0.649884
-0.536869	-0.46228
-0.5165	-0.459322
0.0518658	0.0858161
0.333042	0.380121
0.68622	0.67168
0.775577	0.74484
0.521721	0.555342
0.0649496	0.135564
0.79094	0.778058
0.780869	0.751409
0.765612	0.742716
0.881987	0.837417
0.682897	0.672472
0.823918	0.792455
0.723135	0.698336
0.555269	0.52846
0.136478	0.114322
-0.6473	-0.618821
-0.742746	-0.723586
-0.624447	-0.635255
-0.63384	-0.637413
-0.757918	-0.767338
-0.587702	-0.612831
-0.708448	-0.723183
-0.667237	-0.67252
-0.84721	-0.846165
-0.898595	-0.900135
0.146807	0.0456775
0.466899	0.482901
-0.171514	-0.00644104
-0.575776	-0.473137
-0.086827	0.0848859
0.375679	0.395383
0.118563	0.263164
0.548562	0.546049
0.655631	0.633245
0.645946	0.644163
0.18423	0.241834
0.552943	0.533327
0.189333	0.200879
-0.342027	-0.252512
-0.0998455	-0.0571974
0.0657314	0.113466
0.0604034	0.123274
-0.286973	-0.40998
-0.255204	-0.293118
-0.15105	-0.288902
-0.00857283	-0.0492525
0.169997	0.109032
0.121885	0.041102
0.229766	0.150213
-0.430827	-0.45198
-0.382712	-0.385664
-0.498107	-0.527768
-0.705892	-0.707765
-0.637429	-0.634549
-0.828021	-0.824282
-0.58154	-0.568567
0.411222	0.364469
0.690353	0.648327
0.339938	0.294099
0.498955	0.50019
0.490012	0.450404
0.565242	0.52125
0.119293	0.126493
-0.00790666	0.0133839
-0.00257951	0.00103039
0.173298	0.153046
-0.176487	-0.175611
-0.522318	-0.516728
-0.652379	-0.638421
-0.422142	-0.450561
-0.768887	-0.776011
-0.720482	-0.707582
-0.810552	-0.829618
-0.837238	-0.847752
-0.752209	-0.778334
-0.864966	-0.846263
-0.588502	-0.548666
0.0436026	0.0536377
0.185484	0.14563
-0.316175	-0.314852
-0.446936	-0.478248
-0.36202	-0.392678
-0.395043	-0.466511
-0.23177	-0.246339
0.41665	0.39646
0.473915	0.439696
0.170414	0.19049
-0.33291	-0.26768
-0.85772	-0.842385
-0.588391	-0.619822
-0.838777	-0.856144
-0.595698	-0.605089
-0.800875	-0.795041
-0.6755	-0.699665
-0.728595	-0.751486
-0.691131	-0.702825
-0.634072	-0.596838
-0.173429	-0.15108
-0.385124	-0.394197
-0.242244	-0.184588
0.506716	0.509725
0.398447	0.361892
0.380634	0.341019
0.4199	0.394286
0.643834	0.618751
0.84728	0.793058
0.606857	0.586029
0.8088	0.773276
0.685861	0.648864
0.518995	0.484047
-0.222905	-0.205495
0.196018	0.197181
0.672897	0.622984
0.54921	0.510305
0.273761	0.260196
-0.0486222	-0.033657
-0.267129	-0.336393
-0.639241	-0.677819
-0.638534	-0.651178
-0.644608	-0.665171
-0.0226599	-0.0756558
0.167289	0.117277
-0.0895271	-0.0907153
-0.253827	-0.24715
-0.441696	-0.417495
0.279682	0.220046
-0.580231	-0.545442
-0.5707	-0.541212
-0.316652	-0.300182
0.456432	0.434227
0.012074	0.00101247
-0.389576	-0.400696
-0.651356	-0.642261
-0.750612	-0.75795
-0.638343	-0.621843
-0.206426	-0.256854
-0.0262027	-0.0710032
-0.555572	-0.561086
-0.59955	-0.626878
-0.689874	-0.6886
-0.710652	-0.691572
-0.104205	-0.149577
0.543887	0.477937
0.48148	0.427533
-0.157001	-0.10155
-0.296835	-0.287654
-0.0543052	-0.0516152
-0.460468	-0.435459
-0.260324	-0.241128
0.535509	0.447732
0.262646	0.245129
0.0484715	0.0284777
-0.0266496	-0.0706142
-0.274553	-0.281778
-0.537423	-0.575495
-0.544355	-0.549837
-0.764753	-0.7861
-0.16507	-0.174456
0.656279	0.591907
0.747102	0.705046
0.544749	0.532776
0.468778	0.442175
0.476914	0.455835
0.573233	0.560453
0.541118	0.531871
0.78578	0.739068
0.715918	0.694035
0.839563	0.759993
0.755896	0.706627
0.522706	0.513127
0.697101	0.635523
0.662025	0.593015
0.395587	0.410666
-0.0209841	0.0148968
0.0585625	0.0490503
0.347062	0.324689
-0.305317	-0.313648
-0.418893	-0.446607
-0.737279	-0.765287
-0.645018	-0.673037
-0.703949	-0.729417
-0.704903	-0.713612
-0.709581	-0.724321
-0.253815	-0.24773
0.151642	0.126064
0.338769	0.28698
0.592031	0.563993
0.685839	0.628295
0.734844	0.690136
0.578146	0.563849
0.69451	0.682627
0.609597	0.596549
0.0697454	0.0885603
-0.41872	-0.405064
-0.339902	-0.353908
-0.665175	-0.67316
-0.253413	-0.244373
0.659167	0.626986
0.694614	0.658655
0.459141	0.453822
0.585645	0.579361
0.583146	0.543771
0.37163	0.345967
0.185708	0.157356
0.526724	0.460307
0.200052	0.194186
-0.595955	-0.574129
-0.660403	-0.660164
-0.660297	-0.671823
-0.625337	-0.640347
-0.50575	-0.529391
-0.405479	-0.441555
-0.585752	-0.616892
-0.554013	-0.575568
-0.178394	-0.202526
-0.622204	-0.634103
-0.699893	-0.689619
-0.390299	-0.415095
-0.107939	-0.066073
-0.118534	-0.0607958
-0.0892452	-0.0309958
-0.0614366	0.0377992
0.211802	0.255494
0.130738	0.256578
0.575312	0.545735
0.778547	0.684775
0.902144	0.846366
0.614452	0.63696
0.775589	0.73783
0.65441	0.66023
0.845246	0.827079
0.832576	0.831938
0.860747	0.828134
0.851264	0.805921
0.914218	0.889768
0.807215	0.787611
0.87309	0.83758
0.495346	0.523517
0.2434	0.283536
0.110103	0.160642
0.277425	0.325996
0.45155	0.462708
0.352301	0.366784
-0.294346	-0.235351
-0.545088	-0.512117
-0.544301	-0.529268
-0.291051	-0.273299
-0.359347	-0.328116
-0.712165	-0.70548
-0.646934	-0.649697
-0.723056	-0.729503
-0.657683	-0.647572
-0.684598	-0.697631
-0.610421	-0.598955
-0.601366	-0.589428
-0.361411	-0.374866
-0.385269	-0.375475
-0.467218	-0.455144
-0.537058	-0.496914
-0.270719	-0.270453
0.243834	0.241922
0.860954	0.766075
0.888598	0.811513
0.87884	0.803292
0.91417	0.846907
0.873137	0.81246
0.845269	0.777767
0.859121	0.79045
0.92111	0.846304
0.890336	0.82581
0.870652	0.801426
0.935435	0.865784
0.645039	0.622846
0.843982	0.803366
0.889381	0.819693
0.880289	0.811166
0.916171	0.836785
0.884955	0.83538
0.737345	0.704201
0.84068	0.794636
0.912162	0.838181
0.740967	0.694153
0.912085	0.825379
0.478882	0.445304
-0.138366	-0.146541
-0.579449	-0.581174
-0.341144	-0.331016
-0.725944	-0.737851
-0.547381	-0.603377
-0.752446	-0.778012
-0.716888	-0.736985
-0.666293	-0.675528
-0.715625	-0.732455
-0.71701	-0.752
-0.70538	-0.742965
-0.773077	-0.796711
-0.743113	-0.748703
-0.703119	-0.703086
0.0448378	0.0115704
0.166339	0.147
0.231102	0.278443
0.155532	0.17632
0.139969	0.221563
0.844483	0.766701
0.823332	0.735453
0.892009	0.795165
0.743515	0.659349
0.763168	0.684866
0.566039	0.493352
0.363636	0.313846
0.237722	0.202262
0.0955521	0.0588032
-0.107704	-0.11258
-0.224939	-0.210492
-0.58889	-0.556836
-0.356833	-0.395241
-0.681923	-0.689802
-0.75736	-0.803429
-0.747265	-0.776472
-0.213011	-0.264142
-0.799573	-0.818108
-0.71212	-0.748932
-0.738393	-0.763737
-0.852073	-0.858513
0.292602	0.24721
0.61184	0.562869
-0.0256821	-0.0286784
-0.950622	-0.958992
-0.870486	-0.897504
-0.781	-0.821211
-0.733756	-0.742996
-0.748042	-0.784337
-0.795502	-0.827176
-0.848461	-0.875118
-0.892078	-0.915592
-0.876118	-0.900963
-0.806097	-0.810021
-0.835509	-0.840894
-0.514775	-0.524246
-0.218149	-0.246331
-0.0800645	-0.0925234
-0.0032132	-0.0471955
-0.248962	-0.275648
-0.162342	-0.182149
0.576146	0.528159
0.452929	0.379981
-0.274095	-0.289058
-0.0222674	-0.100855
0.021619	-0.035324
-0.482833	-0.493948
-0.262384	-0.299256
0.00729156	-0.079149
-0.254441	-0.298126
-0.0822593	-0.139259
0.41499	0.366078
0.514706	0.469238
0.229102	0.206226
0.0653348	0.0404161
0.301709	0.274319
0.0626437	0.0423237
0.233724	0.200174
0.454481	0.412793
0.106255	0.0900355
-0.376313	-0.327686
-0.999755	-0.989822
-0.896795	-0.881901
-0.92609	-0.912547
-0.96369	-0.959573
-0.9999	-0.9999
-0.552836	-0.510814
0.286072	0.277452
0.045759	0.0501045
0.425987	0.39772
0.41475	0.399587
-0.216071	-0.216637
-0.99173	-0.9999
-0.952348	-0.963525
-0.70298	-0.719024
-0.985474	-0.991526
-0.245037	-0.238782
0.282525	0.250837
0.437192	0.401667
0.659111	0.616285
0.433298	0.418565
0.526588	0.499444
0.474867	0.467142
0.58035	0.543253
0.615953	0.584345
0.227536	0.205347
-0.0193308	-0.00648726
-0.828255	-0.802122
-0.932612	-0.932252
-0.779917	-0.787506
-0.800085	-0.797673
-0.633666	-0.609775
-0.569305	-0.598535
-0.853444	-0.866772
-0.860874	-0.849887
-0.764652	-0.76931
-0.402784	-0.410837
-0.795954	-0.781605
-0.874122	-0.857657
-0.402239	-0.457014
-0.185864	-0.0818877
0.221886	0.278483
0.555461	0.516634
0.79613	0.657666
0.452175	0.5778
-0.152081	0.124129
-0.111219	0.209614
-0.300133	0.0749693
0.0325012	0.402029
-0.47967	-0.24882
-0.13173	0.431073
0.943025	0.928391
0.755194	0.714925
0.477615	0.752784
0.779489	0.813189
0.596465	0.625882
0.597799	0.609731
0.212715	0.422182
0.169713	0.337205
0.173558	0.391288
0.569794	0.649976
0.795889	0.691502
0.294932	0.372382
-0.271165	-0.0503725
-0.283254	-0.0965911
0.126565	0.270992
0.217296	0.307787
0.10538	0.273892
0.671967	0.6202
0.764763	0.677899
0.771301	0.648077
0.611987	0.500958
-0.065373	-0.0829659
0.123279	0.0832643
0.49962	0.435896
0.712421	0.614691
0.685825	0.616221
0.755227	0.667811
0.743942	0.671998
0.598818	0.589079
0.44344	0.422592
-0.189443	-0.211792
-0.357147	-0.356313
0.0995834	0.11214
-0.293007	-0.313904
-0.280511	-0.239448
-0.452885	-0.433048
-0.357672	-0.367339
-0.473662	-0.46814
-0.480786	-0.491135
-0.456833	-0.464036
0.216689	0.16907
-0.271329	-0.255652
0.455703	0.395468
0.610362	0.527792
0.671979	0.59696
0.668101	0.577545
0.634151	0.585626
0.694647	0.612637
0.705674	0.609341
0.694329	0.606075
0.63745	0.55291
0.492263	0.450395
0.439721	0.392799
0.537044	0.485336
0.601106	0.516081
0.194759	0.193283
0.413766	0.339444
-0.0143405	-0.0403168
0.292666	0.246472
0.443171	0.384071
-0.0065076	-0.0643909
-0.768548	-0.791528
-0.78888	-0.832697
-0.811449	-0.851507
-0.631621	-0.666568
-0.891658	-0.93991
-0.638613	-0.6895
0.300555	0.238176
0.283496	0.227104
-0.0375566	-0.0256248
0.405746	0.316827
0.395439	0.325009
-0.177136	-0.153669
-0.117318	-0.115358
-0.309853	-0.313614
-0.661035	-0.684998
-0.746598	-0.748327
-0.883678	-0.884326
-0.89546	-0.901183
-0.395693	-0.402609
-0.409408	-0.41586
-0.378392	-0.42747
0.0258404	-0.0339778
0.113166	0.0519721
-0.239688	-0.308651
-0.925153	-0.955824
-0.804385	-0.877909
-0.656686	-0.708537
-0.789867	-0.855774
-0.927391	-0.957792
-0.824518	-0.855906
-0.889551	-0.917448
-0.899639	-0.911625
-0.996943	-0.994621
-0.287085	-0.341055
-0.0426911	-0.134788
-0.130188	-0.178924
0.171759	0.131723
-0.493365	-0.516716
-0.662652	-0.684193
-0.388107	-0.4485
-0.803816	-0.829774
-0.483109	-0.536104
-0.785304	-0.79319
-0.806875	-0.820491
-0.864422	-0.902433
-0.79245	-0.816339
-0.851561	-0.865218
-0.427777	-0.466306
-0.403967	-0.460985
-0.635351	-0.674315
-0.785668	-0.826356
-0.244899	-0.331092
-0.469013	-0.51853
-0.373406	-0.436753
-0.82401	-0.854537
-0.684207	-0.700268
-0.660999	-0.671716
-0.667452	-0.682118
-0.74076	-0.778929
-0.804022	-0.815791
-0.754577	-0.78325
-0.804703	-0.811816
-0.492106	-0.524883
-0.738828	-0.771572
-0.692168	-0.737873
-0.733981	-0.762226
-0.675227	-0.709748
-0.0109181	-0.0870675
-0.218002	-0.301499
-0.204912	-0.211821
-0.418621	-0.474127
-0.773597	-0.772402
-0.91912	-0.9183
-0.39534	-0.514007
0.0298348	-0.0735731
-0.418052	-0.522548
-0.619457	-0.630948
-0.69683	-0.691938
-0.0688966	-0.168238
-0.37353	-0.435337
-0.881849	-0.900702
-0.770658	-0.804333
-0.710179	-0.755394
-0.843939	-0.888963
-0.764676	-0.810937
-0.62807	-0.675374
-0.826766	-0.852815
-0.792391	-0.853131
-0.828609	-0.861531
-0.803256	-0.79456
-0.901023	-0.922992
-0.048177	-0.139739
-0.0911205	-0.177077
-0.60077	-0.603261
-0.75377	-0.705981
-0.904982	-0.897924
-0.237104	-0.278177
0.00562611	-0.0473233
-0.792236	-0.8053
-0.868402	-0.87315
-0.997473	-0.9999
-0.510111	-0.564054
0.124353	0.0601422
0.308391	0.272703
0.339021	0.284974
0.518501	0.463317
0.630145	0.569432
0.437475	0.412905
0.326859	0.334121
0.79454	0.711404
0.60858	0.53341
0.645245	0.574382
0.354158	0.381107
0.421129	0.409735
0.526446	0.469726
0.138156	0.197912
-0.0257212	0.0135689
0.210357	0.252926
0.252158	0.24712
-0.641087	-0.529327
-0.524014	-0.447451
-0.389267	-0.330706
-0.660029	-0.532919
-0.51591	-0.459902
-0.391541	-0.306607
-0.665641	-0.558373
-0.0499617	-0.00887201
-0.146449	-0.105162
-0.234561	-0.145126
0.36522	0.420843
0.478324	0.55969
0.437333	0.540893
0.0299505	0.138726
0.360058	0.455585
0.313237	0.37974
0.184375	0.33618
0.336032	0.429908
0.42005	0.439801
0.111533	0.184317
-0.766595	-0.605803
-0.779002	-0.647752
-0.732268	-0.612411
-0.626144	-0.529025
-0.800979	-0.692372
-0.739668	-0.612968
-0.70637	-0.559031
-0.38715	-0.318993
-0.863973	-0.726909
-0.810035	-0.672635
-0.664993	-0.56937
-0.76794	-0.656636
-0.710491	-0.636507
-0.666804	-0.566343
-0.809229	-0.706575
-0.718428	-0.623584
-0.673703	-0.559633
-0.84068	-0.712717
-0.762995	-0.647157
-0.629815	-0.547489
-0.761845	-0.647479
-0.821123	-0.70502
-0.746924	-0.647931
-0.547796	-0.453734
-0.177112	-0.100921
0.164801	0.18873
-0.540585	-0.411185
-0.685343	-0.521168
-0.151383	-0.0843827
0.226872	0.227674
-0.490358	-0.40281
-0.766845	-0.621428
-0.748647	-0.630253
-0.567427	-0.475607
1.17286e-05	0.0138316
-0.128292	-0.0715499
0.172395	0.210773
-0.555727	-0.45763
-0.61903	-0.518789
-0.764869	-0.644146
-0.656544	-0.516842
-0.688799	-0.53616
0.130905	0.201684
0.543574	0.618706
0.422597	0.502483
0.249459	0.368077
0.634783	0.701991
0.683514	0.738746
0.54391	0.615388
0.572436	0.640335
0.654929	0.721892
0.419807	0.47924
0.235564	0.327852
0.218743	0.238999
-0.535741	-0.456074
-0.517556	-0.463064
0.0277221	0.066166
-0.317869	-0.267029
-0.712297	-0.607238
-0.771901	-0.649749
-0.391797	-0.306766
-0.718886	-0.624751
-0.483702	-0.426793
-0.788453	-0.685206
-0.85315	-0.740145
-0.82296	-0.720343
-0.859819	-0.74616
-0.793284	-0.69797
-0.696546	-0.612999
-0.769668	-0.649805
-0.818602	-0.7109
-0.800241	-0.707265
-0.74833	-0.66509
-0.873557	-0.776836
-0.880276	-0.798268
-0.255953	-0.240877
-0.805707	-0.733999
-0.187587	-0.161103
-0.881844	-0.784765
-0.564248	-0.469231
-0.337721	-0.269055
-0.783914	-0.669175
-0.784025	-0.676232
-0.262527	-0.22873
0.0406739	0.0554859
-0.398236	-0.325817
-0.740228	-0.617299
-0.664034	-0.574212
-0.680957	-0.574921
0.130988	0.171355
0.228874	0.295487
0.290895	0.305648
0.0638773	0.103247
-0.411526	-0.338379
-0.667266	-0.566152
-0.676997	-0.597136
-0.820308	-0.756406
-0.44507	-0.463272
-0.574778	-0.51059
-0.713474	-0.642318
-0.833861	-0.756958
-0.262179	-0.279647
-0.162667	-0.135823
-0.690431	-0.596803
-0.630324	-0.555713
-0.485875	-0.426159
-0.48125	-0.42629
-0.319846	-0.232186
-0.578116	-0.508014
-0.634295	-0.555145
-0.665988	-0.60279
-0.626686	-0.566494
-0.761417	-0.692407
-0.765644	-0.695422
-0.698234	-0.63333
-0.784393	-0.714164
-0.783205	-0.71722
-0.659821	-0.587003
-0.549423	-0.452763
-0.436476	-0.361381
0.119113	0.191923
0.358654	0.460087
0.234544	0.353052
0.447853	0.529157
0.263942	0.378891
0.810069	0.846063
0.937333	0.976207
0.823558	0.855171
0.560073	0.664315
0.800231	0.84555
0.667963	0.745692
0.935096	0.975286
0.875945	0.903541
0.918939	0.958062
0.753874	0.817372
0.707691	0.797929
0.873948	0.912201
0.957139	0.990876
0.619077	0.709689
0.656445	0.732577
0.881995	0.924944
0.592375	0.673516
0.677031	0.73379
0.73396	0.799389
0.541945	0.610332
0.487984	0.574392
-0.234583	-0.104019
-0.355538	-0.233881
-0.321206	-0.242436
-0.238576	-0.111058
-0.354292	-0.210366
0.89904	0.92411
0.762014	0.722918
-0.38139	-0.304673
-0.290571	-0.231104
-0.141226	-0.112262
-0.2398	-0.204013
-0.241016	-0.19583
-0.377799	-0.349272
-0.280781	-0.244416
-0.00613196	-0.00458497
-0.38181	-0.329738
-0.169664	-0.142476
-0.281346	-0.211321
-0.45399	-0.383362
0.0996411	0.190581
0.641166	0.688157
0.63538	0.676915
0.680066	0.735936
0.743754	0.780491
0.619818	0.706139
0.9999	0.9999
0.9999	0.9999
0.85374	0.865577
0.931512	0.926584
0.944111	0.946033
0.432901	0.50993
0.593388	0.642511
0.857786	0.884503
0.279327	0.382959
-0.0817406	0.00622214
-0.418952	-0.449596
-0.191251	-0.270016
-0.606798	-0.610206
-0.849954	-0.843208
-0.839012	-0.845992
-0.352766	-0.374454
-0.810576	-0.832051
-0.621347	-0.670621
-0.606501	-0.612297
-0.771042	-0.759759
-0.807319	-0.793873
-0.502019	-0.548319
0.100142	-0.00411578
-0.31554	-0.356652
-0.641153	-0.656936
-0.789996	-0.793388
-0.540943	-0.565785
-0.561203	-0.54844
-0.0922008	-0.156998
-0.489548	-0.510669
-0.655649	-0.660882
-0.269044	-0.306889
-0.270407	-0.29511
-0.697542	-0.711772
-0.644119	-0.649159
-0.615402	-0.629711
-0.740921	-0.769912
-0.53144	-0.54338
-0.81794	-0.82141
-0.49158	-0.514226
0.251484	0.151382
0.0549308	0.0102482
0.157676	0.110087
0.191371	0.162411
0.226028	0.214243
0.0313313	0.0543829
0.290946	0.285065
0.525614	0.51419
0.700763	0.647427
-0.126442	-0.109323
0.626999	0.56033
0.685585	0.652781
0.0813477	0.127373
0.305228	0.297577
-0.332599	-0.314426
-0.827281	-0.83249
-0.704303	-0.733922
-0.691316	-0.712222
-0.709148	-0.707218
-0.71804	-0.745348
-0.745069	-0.767417
-0.414223	-0.424325
-0.262578	-0.270559
-0.397549	-0.407489
-0.254874	-0.231233
-0.0365511	-0.0534871
0.0409441	-0.015968
-0.0577517	-0.12755
-0.154145	-0.163699
-0.291414	-0.320866
-0.264861	-0.252348
-0.37288	-0.371279
0.0680492	0.0358415
0.0770793	0.0887633
0.0653223	0.0892449
0.144079	0.140657
0.189216	0.203522
0.0269911	0.0538398
0.00455073	0.0507564
0.535787	0.469882
0.635151	0.572296
0.551097	0.529081
0.47691	0.460997
0.588555	0.541565
0.4581	0.419643
0.701108	0.635381
0.7668	0.69738
0.766126	0.731418
0.570509	0.544733
0.676593	0.672306
0.803416	0.748305
0.978437	0.917963
0.904013	0.849725
0.884925	0.828628
0.964299	0.919864
0.844539	0.811358
0.74879	0.705238
0.832906	0.775738
0.868696	0.812205
0.742754	0.726915
0.789187	0.746332
0.876498	0.817411
0.738152	0.689618
0.211992	0.281578
0.130251	0.178461
0.103829	0.174704
0.438712	0.444145
0.817382	0.777185
0.82516	0.771181
0.908939	0.847084
0.872471	0.80672
0.840434	0.801243
0.780347	0.755301
0.866336	0.793409
0.780281	0.709212
0.870157	0.790367
0.878564	0.823064
0.89358	0.838891
0.806449	0.783267
0.7963	0.777358
0.903863	0.84695
0.832662	0.774822
0.769947	0.719358
0.808518	0.74848
0.273989	0.276538
0.38104	0.367723
-0.14491	-0.0958562
-0.0189234	-0.00695468
0.0549117	0.106567
0.477751	0.433878
0.655571	0.595334
0.63262	0.581525
0.753169	0.675816
0.373873	0.354806
0.600363	0.55143
0.830287	0.758649
0.561503	0.518188
0.823642	0.761093
0.338229	0.343693
0.222146	0.197193
0.0703479	0.0594954
0.126849	0.102324
0.0295731	0.023854
0.289804	0.23576
0.135413	0.130617
0.240662	0.198296
0.331723	0.258204
0.23247	0.213899
0.270904	0.241474
0.334936	0.276013
0.482323	0.402595
0.349348	0.301259
0.14204	0.137194
-0.232506	-0.198344
-0.495028	-0.491905
-0.233035	-0.247495
-0.382826	-0.393095
-0.845336	-0.859397
-0.887147	-0.905001
-0.803964	-0.833409
-0.806558	-0.828522
-0.847086	-0.863439
-0.875487	-0.888774
-0.836657	-0.849446
-0.787568	-0.792444
-0.871796	-0.887379
-0.45482	-0.507413
-0.382307	-0.43571
-0.87278	-0.903855
-0.77822	-0.797261
-0.855595	-0.877803
-0.884243	-0.92581
-0.428133	-0.476347
-0.832425	-0.844197
-0.772363	-0.797328
-0.961211	-0.975091
-0.671876	-0.690357
-0.865965	-0.890865
-0.945555	-0.956897
-0.944507	-0.958204
-0.942371	-0.956083
-0.76653	-0.780115
-0.894587	-0.89941
-0.881234	-0.897228
-0.590447	-0.613207
-0.778448	-0.773155
-0.178451	-0.230623
0.0575113	0.00363048
0.298851	0.287896
-0.0889213	-0.0785227
0.101597	0.10067
0.163215	0.153344
0.28765	0.256599
0.441092	0.429626
0.495054	0.454132
0.534412	0.50051
0.645227	0.601026
0.544384	0.517842
0.540737	0.48505
0.709921	0.667151
0.529706	0.514701
0.692216	0.64911
0.708348	0.662885
0.497105	0.453034
0.598553	0.541627
0.504551	0.439262
0.21712	0.162912
-0.307719	-0.292427
-0.351243	-0.345956
-0.285872	-0.294232
-0.347465	-0.353295
0.0543354	0.0148907
0.102597	0.0409954
0.0203746	-0.0492932
-0.687919	-0.672819
-0.652939	-0.603105
-0.923386	-0.912747
-0.952451	-0.947856
-0.983463	-0.942094
-0.359492	-0.383188
-0.0447687	-0.122154
0.0692719	0.0162894
-0.566787	-0.595904
-0.816202	-0.809434
-0.262534	-0.284938
-0.0620212	-0.113562
-0.112604	-0.176185
-0.402836	-0.423933
0.10564	0.0602496
0.453129	0.389568
0.441681	0.380944
0.35387	0.329938
-0.00969511	0.0178242
-0.179773	-0.177905
-0.0761488	-0.069801
-0.631019	-0.616151
-0.9999	-0.9999
-0.840886	-0.825839
-0.833217	-0.869537
-0.690573	-0.7081
-0.726048	-0.775493
-0.59379	-0.601381
-0.785153	-0.81138
-0.847687	-0.845506
-0.676493	-0.712512
-0.148513	-0.196228
0.40081	0.333353
0.498155	0.45633
0.459787	0.439614
-0.44107	-0.402021
-0.77998	-0.741861
-0.7428	-0.729255
-0.622552	-0.640143
-0.731117	-0.696901
-0.707704	-0.686053
0.049142	0.0219381
0.375424	0.338222
-0.542408	-0.495029
-0.552929	-0.526449
-0.607864	-0.572233
-0.557914	-0.554077
-0.103787	-0.187735
-0.570001	-0.563705
-0.360421	-0.41416
0.207789	0.179322
-0.250856	-0.285056
-0.653256	-0.594772
-0.604571	-0.570328
-0.589922	-0.571198
-0.622449	-0.584495
-0.500983	-0.465616
-0.503483	-0.446637
-0.177713	-0.152169
0.203812	0.204037
0.769561	0.74625
0.9999	0.995245
0.817813	0.833058
0.649157	0.656791
0.518593	0.583772
0.51414	0.547169
0.663429	0.663077
0.814122	0.786058
0.908434	0.913319
0.553518	0.593924
0.643109	0.649683
0.42154	0.44546
-0.109548	-0.0503094
0.281996	0.31366
0.222394	0.275288
0.0605789	0.078321
0.0724651	0.103094
-0.0817692	-0.027477
0.484044	0.486193
0.280943	0.302214
0.252183	0.298568
0.223233	0.248467
0.00352321	0.0300321
0.287482	0.298507
0.364553	0.347325
0.250757	0.262311
-0.0637244	-0.0605581
0.20227	0.161583
-0.306063	-0.271433
-0.463856	-0.420267
-0.420351	-0.378221
-0.259734	-0.269509
-0.255472	-0.296354
-0.251193	-0.254969
-0.585282	-0.574858
-0.649325	-0.640123
-0.71932	-0.694267
-0.776596	-0.740186
-0.666063	-0.639598
-0.636763	-0.599896
-0.80206	-0.752552
-0.356873	-0.365552
-0.127856	-0.162221
-0.353505	-0.372075
-0.482567	-0.471255
-0.45466	-0.4545
-0.829725	-0.813965
-0.916	-0.903182
-0.593822	-0.582133
-0.825263	-0.800441
-0.521511	-0.559387
-0.523313	-0.528506
-0.561661	-0.581953
-0.583406	-0.593788
-0.781414	-0.765692
-0.665194	-0.667154
-0.800484	-0.794656
-0.828451	-0.807301
-0.723321	-0.748157
-0.740571	-0.743538
-0.859679	-0.862773
-0.711507	-0.728954
-0.807607	-0.796371
-0.90955	-0.875437
-0.706551	-0.672186
0.348517	0.314318
0.434945	0.424113
0.39605	0.394871
0.313186	0.312502
0.0873245	0.121657
0.293848	0.304862
0.533775	0.510138
0.45347	0.433199
0.366814	0.3512
-0.0172248	-0.00701852
0.0380752	0.0252189
-0.0856847	-0.0952373
-0.295602	-0.333009
-0.419185	-0.425115
-0.120434	-0.206143
-0.272631	-0.307035
-0.872714	-0.853058
-0.856641	-0.839284
-0.886108	-0.878103
-0.846054	-0.837621
-0.802496	-0.78225
-0.907117	-0.916145
-0.814019	-0.800254
-0.647065	-0.645069
-0.905235	-0.887343
-0.864188	-0.851962
-0.863157	-0.823937
-0.135749	-0.17236
-0.642754	-0.639963
-0.577752	-0.597965
-0.843453	-0.816801
-0.90372	-0.897117
-0.685282	-0.718898
-0.81288	-0.790376
-0.967773	-0.959687
-0.346991	-0.345901
0.394072	0.368457
0.422384	0.409302
0.41814	0.401694
0.611221	0.585075
0.557567	0.554571
0.51835	0.52124
0.608893	0.591661
0.519779	0.505061
0.270057	0.280476
-0.391162	-0.322872
-0.564022	-0.54197
-0.59197	-0.537867
0.0607915	0.0930761
0.423687	0.399551
0.612243	0.571395
0.306842	0.31286
0.097518	0.119458
-0.0799798	-0.0505897
-0.191897	-0.13395
0.577916	0.539026
0.328074	0.323531
0.576878	0.539544
0.627119	0.588046
0.476634	0.48987
0.612925	0.599947
0.653042	0.62294
0.535854	0.552756
0.691084	0.673601
0.71076	0.667155
0.675202	0.650452
0.67907	0.63429
0.610881	0.568313
0.609304	0.562546
0.561052	0.530533
0.469085	0.429954
0.439456	0.394443
-0.140357	-0.102643
-0.490091	-0.448422
-0.458875	-0.426814
-0.628773	-0.604966
-0.885938	-0.889923
-0.734078	-0.73619
-0.783414	-0.799946
-0.552355	-0.548016
0.0197155	-0.0133397
-0.585074	-0.622972
-0.904572	-0.895047
-0.863047	-0.866538
-0.839446	-0.873086
-0.842	-0.875197
-0.824584	-0.836775
-0.883665	-0.89444
-0.52682	-0.56268
-0.81573	-0.852246
-0.874358	-0.872026
-0.918394	-0.935772
-0.881017	-0.884701
-0.922822	-0.89315
-0.204935	-0.212823
0.515188	0.480027
0.412112	0.35034
0.439252	0.407846
0.260998	0.260063
-0.238085	-0.231524
-0.959547	-0.928475
-0.24187	-0.239684
0.196766	0.142261
0.302584	0.267064
0.110756	0.10399
-0.0151527	0.0160245
0.282907	0.277167
0.415298	0.402722
0.490659	0.471077
0.737031	0.684165
0.60337	0.59297
0.548971	0.544671
0.456988	0.443856
0.754027	0.725853
0.651754	0.60925
0.350877	0.354767
0.334002	0.315853
0.473805	0.473201
0.635591	0.575551
0.599507	0.540284
0.650056	0.57774
0.463315	0.431944
0.537508	0.492821
0.196901	0.154599
-0.870927	-0.848194
-0.759603	-0.786134
-0.821712	-0.852638
-0.902501	-0.927687
-0.894828	-0.888961
-0.837107	-0.83399
-0.166536	-0.19035
0.0571874	0.04437
0.0925367	0.0457409
-0.243784	-0.267201
-0.196581	-0.243813
-0.819382	-0.838315
-0.954637	-0.945286
-0.951634	-0.952672
-0.102911	-0.12689
0.288952	0.274092
0.44697	0.392751
0.574587	0.509811
0.462612	0.43806
0.528274	0.498448
0.526905	0.495854
-0.34568	-0.301903
-0.704466	-0.655647
-0.533185	-0.495371
-0.400229	-0.371247
0.127776	0.137246
-0.805192	-0.732411
-0.941806	-0.888431
-0.87339	-0.817219
-0.952245	-0.895297
-0.907373	-0.847309
-0.263792	-0.270281
-0.185825	-0.222757
-0.839273	-0.781737
-0.970683	-0.909547
-0.966857	-0.913828
-0.997018	-0.959342
-0.984988	-0.962615
-0.952703	-0.903107
-0.956848	-0.909655
-0.805627	-0.759766
-0.516806	-0.481327
-0.567182	-0.576072
-0.474709	-0.48684
-0.72321	-0.670951
-0.675084	-0.659518
-0.758256	-0.717954
-0.240188	-0.245215
0.411073	0.396925
0.299808	0.317637
0.261807	0.287329
0.137996	0.173233
0.255689	0.274439
0.516009	0.50488
0.470767	0.459442
-0.250939	-0.239574
-0.746941	-0.681756
-0.844022	-0.779405
-0.935311	-0.895702
-0.737456	-0.683688
-0.476925	-0.454771
-0.973976	-0.955242
-0.919879	-0.86586
-0.784245	-0.748257
-0.898233	-0.864053
-0.916383	-0.834007
-0.135583	-0.04117
0.117896	0.183209
0.0938968	0.172972
0.193648	0.245068
-0.113335	-0.0150055
0.123969	0.164044
0.353759	0.362683
0.303472	0.328963
0.237508	0.256954
0.131115	0.188496
-0.50175	-0.404732
-0.480997	-0.433706
-0.0659716	-0.0353187
-0.316924	-0.31872
-0.76386	-0.751231
-0.888307	-0.874209
-0.916892	-0.909084
-0.891844	-0.891734
-0.924643	-0.926379
-0.899597	-0.896483
-0.912424	-0.913127
-0.825506	-0.823718
-0.864454	-0.881242
-0.758213	-0.785991
-0.868593	-0.860975
-0.827805	-0.823374
-0.921022	-0.916542
-0.91017	-0.888741
-0.438009	-0.434959
-0.172047	-0.1639
-0.0723673	-0.103865
-0.0975397	-0.104286
-0.30498	-0.310876
0.129302	0.0627004
-0.210547	-0.183629
-0.770526	-0.71706
-0.761888	-0.724416
-0.84312	-0.825562
-0.794591	-0.77105
-0.551565	-0.543529
-0.51436	-0.482387
0.217461	0.218194
0.502349	0.454839
0.322813	0.312078
0.406588	0.393233
0.679433	0.641497
0.663127	0.639572
0.29102	0.326368
0.799165	0.753037
0.604241	0.58019
0.444608	0.456997
0.520512	0.487933
-0.103196	-0.0778303
-0.66577	-0.612082
-0.725619	-0.708796
-0.674014	-0.655714
-0.629483	-0.597106
0.151817	0.155781
0.0457335	0.079483
0.374374	0.369718
0.651333	0.601576
0.781544	0.723213
0.808016	0.744751
0.840814	0.766944
0.727698	0.686612
0.540691	0.52781
0.553281	0.540683
-0.0493409	0.0266148
-0.45237	-0.405196
-0.211705	-0.205438
-0.499308	-0.455709
-0.427525	-0.395983
-0.567582	-0.544325
-0.593867	-0.605776
-0.608548	-0.59075
-0.435062	-0.461763
-0.388556	-0.395838
-0.107723	-0.116614
0.0366432	0.0810304
0.781514	0.731588
0.934273	0.865811
0.899078	0.821925
0.682193	0.61055
0.248627	0.234517
-0.444796	-0.45296
-0.203019	-0.214585
0.298947	0.275941
-0.20464	-0.179473
-0.678603	-0.681674
-0.71662	-0.725398
-0.619067	-0.626078
0.211769	0.197157
0.608098	0.553811
0.620028	0.57394
0.66364	0.601302
0.671427	0.617865
0.659278	0.622639
0.891569	0.789162
0.912396	0.837985
0.637547	0.602062
0.789578	0.735238
0.830355	0.777793
-0.00817504	0.03667
-0.417254	-0.379377
-0.281259	-0.248798
-0.361445	-0.316186
-0.334083	-0.298897
0.0739082	0.0894544
0.169923	0.18099
0.609291	0.562353
0.440012	0.447981
0.729695	0.66018
0.529222	0.510412
0.509646	0.483479
0.743855	0.687373
0.776938	0.703134
0.624425	0.572146
0.539894	0.463137
0.144454	0.114724
0.455673	0.356762
-0.352818	-0.354537
-0.397417	-0.393745
-0.598024	-0.627612
-0.830543	-0.88576
-0.717788	-0.762835
-0.796205	-0.856432
-0.790096	-0.841583
-0.85066	-0.915826
-0.856634	-0.912141
-0.567572	-0.596497
0.0575648	0.0141065
0.520926	0.439562
0.73232	0.639769
0.811296	0.706669
0.688213	0.602091
0.881232	0.762231
0.920937	0.793877
0.890697	0.765882
0.818799	0.714698
0.833991	0.721016
0.376487	0.354296
-0.156317	-0.164732
0.748372	0.64746
0.79618	0.680925
0.868158	0.74825
0.831895	0.704905
0.910766	0.776013
0.889423	0.753248
0.579121	0.506751
0.345659	0.310961
0.476261	0.423823
0.0387169	0.0527516
0.263231	0.246977
0.257092	0.246995
0.617475	0.545844
0.713443	0.643471
0.31256	0.261578
-0.411763	-0.448662
-0.549282	-0.582304
-0.415881	-0.478276
-0.287022	-0.329628
-0.538223	-0.5816
-0.627354	-0.6871
-0.635159	-0.690797
-0.789162	-0.849268
-0.742495	-0.801926
-0.746323	-0.803964
-0.664536	-0.694117
-0.434662	-0.494553
-0.133188	-0.163144
-0.0761093	-0.0619609
0.260117	0.260426
0.830759	0.743232
0.933411	0.808576
0.920684	0.770598
0.818356	0.697829
0.839909	0.678131
0.838705	0.689683
0.589013	0.492685
0.333102	0.297007
0.808951	0.675957
0.710627	0.592215
0.972212	0.822625
0.677795	0.58279
0.266704	0.265897
0.0330028	0.0845244
-0.924449	-0.910471
-0.773242	-0.72637
-0.859192	-0.829789
-0.957452	-0.939408
-0.916436	-0.867582
-0.964214	-0.909867
-0.921	-0.88542
-0.945384	-0.899517
-0.794292	-0.760417
-0.329734	-0.356094
-0.480086	-0.493883
-0.674174	-0.648692
-0.448125	-0.451544
-0.841971	-0.813465
-0.75086	-0.708855
-0.889516	-0.838941
-0.888597	-0.833326
-0.964379	-0.925114
-0.9999	-0.962292
-0.9999	-0.966699
-0.696111	-0.642788
-0.0769821	-0.0885192
0.177411	0.11668
0.244577	0.199409
-0.217764	-0.191475
-0.713863	-0.670776
-0.727803	-0.684548
-0.930069	-0.890962
-0.773538	-0.752557
-0.743752	-0.717078
-0.845396	-0.79689
-0.859127	-0.82482
-0.805542	-0.771491
-0.914237	-0.873355
-0.484911	-0.508198
0.234154	0.211027
0.514081	0.502447
0.608347	0.576441
0.265111	0.220353
-0.275961	-0.276669
-0.381146	-0.387489
-0.528359	-0.519022
-0.386741	-0.41666
-0.220447	-0.241068
-0.350877	-0.358791
-0.659304	-0.639562
-0.664677	-0.634185
-0.303613	-0.334324
-0.250949	-0.332193
-0.528409	-0.548829
-0.47389	-0.522274
-0.462066	-0.490387
-0.504349	-0.547687
-0.441624	-0.460922
-0.368033	-0.405822
0.070012	0.020319
0.363721	0.309151
0.161285	0.129761
-0.135645	-0.162654
-0.414411	-0.415701
-0.625788	-0.617084
-0.637323	-0.627217
-0.541786	-0.5418
-0.126047	-0.181176
-0.402931	-0.442757
-0.81116	-0.772867
-0.804178	-0.750817
-0.0150878	-0.0912777
-0.0200054	-0.0644373
-0.733861	-0.704887
-0.637817	-0.62228
-0.778618	-0.746267
-0.754743	-0.716112
-0.634767	-0.615037
-0.14772	-0.162824
0.273007	0.233669
0.437587	0.410402
0.464769	0.41618
0.663214	0.600974
0.588283	0.535731
0.694201	0.642664
0.728165	0.666762
0.67936	0.607458
0.73237	0.697515
0.670308	0.654228
0.729124	0.691212
0.679926	0.677655
0.523716	0.583291
0.515183	0.549834
0.578477	0.628749
0.671901	0.685133
0.711559	0.702696
0.710545	0.716834
0.546684	0.552044
0.816645	0.799718
0.293654	0.322569
-0.200121	-0.147115
0.00485657	0.0445703
-0.102471	-0.0538529
-0.162158	-0.0992616
0.384132	0.372264
0.640234	0.611757
0.640806	0.630701
0.762584	0.722071
0.746099	0.75466
0.639621	0.673357
0.727856	0.722678
0.845487	0.816436
0.817846	0.780254
0.855933	0.825149
0.841871	0.80895
0.742485	0.746556
0.795508	0.780595
0.811981	0.801916
0.731668	0.757499
0.958575	0.956446
0.841394	0.802971
0.966985	0.973499
0.883602	0.851992
0.819192	0.797061
0.624284	0.669792
0.878208	0.854279
0.637285	0.626411
0.734658	0.718609
0.818661	0.785302
0.730503	0.709816
0.689741	0.688161
0.772369	0.756634
0.665473	0.665258
0.640821	0.624978
0.299833	0.333251
0.53207	0.534897
0.602029	0.581753
0.645513	0.642387
0.640563	0.604015
0.642557	0.621931
0.656008	0.635739
0.531726	0.518274
0.650887	0.593614
0.0919917	0.0743452
-0.516339	-0.485782
-0.510283	-0.499147
-0.493825	-0.473156
-0.216256	-0.243996
0.0582474	0.00190615
-0.611645	-0.606933
-0.580662	-0.589396
-0.698802	-0.688008
-0.514936	-0.537942
-0.0111121	-0.0786545
-0.0402326	-0.0614221
-0.866833	-0.834706
-0.785567	-0.768005
-0.709728	-0.715194
-0.729668	-0.707984
-0.839576	-0.834215
-0.856517	-0.838054
-0.846034	-0.837687
-0.867118	-0.845346
-0.674021	-0.662349
-0.335647	-0.381147
-0.531786	-0.545957
-0.804474	-0.790002
-0.85093	-0.828814
-0.92439	-0.915786
-0.618927	-0.631787
-0.580443	-0.574999
-0.267157	-0.303517
-0.469175	-0.489961
-0.468682	-0.47562
-0.231808	-0.265188
-0.509467	-0.495124
-0.502009	-0.456443
-0.503495	-0.507165
-0.748669	-0.733948
-0.882774	-0.867828
-0.766862	-0.755589
-0.949654	-0.927803
-0.83277	-0.831768
-0.869276	-0.858205
-0.954834	-0.930961
-0.955085	-0.921559
-0.882364	-0.858604
-0.828457	-0.802312
-0.646158	-0.590329
-0.158081	-0.143778
0.353732	0.358489
0.401351	0.376851
0.219979	0.184046
-0.0511598	-0.0550868
0.123883	0.0855923
0.283949	0.27948
0.521549	0.497165
-0.0396791	0.0328639
-0.0857373	-0.030734
0.428269	0.408288
-0.285568	-0.209354
-0.308219	-0.218099
-0.197472	-0.152932
0.551388	0.520481
0.611843	0.60963
0.412639	0.423585
0.622573	0.605442
0.108142	0.174656
0.391937	0.42326
0.437748	0.446278
0.763655	0.718555
0.593231	0.572359
0.633243	0.600017
0.748343	0.670114
0.794379	0.713762
0.830382	0.780612
0.153987	0.188467
0.640651	0.61522
0.798735	0.755737
0.583663	0.57601
-0.077579	-0.0550656
-0.530669	-0.502056
-0.524709	-0.494458
-0.429555	-0.384224
-0.459709	-0.40994
-0.171207	-0.134075
0.105499	0.121079
0.769257	0.70335
0.607345	0.578087
0.413886	0.46873
0.438615	0.435914
0.0765016	0.154059
-0.0404741	0.0266176
-0.101203	-0.00409992
0.34876	0.349289
0.558736	0.553532
0.595483	0.537645
0.590948	0.566896
0.753437	0.683834
0.481433	0.439919
0.637029	0.601579
0.540325	0.485654
0.292426	0.229658
0.236608	0.161917
-0.322753	-0.345784
-0.679605	-0.666324
-0.360704	-0.343964
-0.564304	-0.495061
-0.648529	-0.579843
-0.395776	-0.392944
-0.713962	-0.6182
-0.95957	-0.867788
-0.9999	-0.925719
0.559406	0.543217
0.884657	0.901133
0.734805	0.760973
0.681061	0.720234
0.643287	0.679332
0.608924	0.662319
0.637683	0.680102
0.589074	0.618003
0.552238	0.600382
0.645009	0.719063
0.420418	0.479399
0.517072	0.599476
0.503486	0.56596
0.487529	0.566207
0.641642	0.707355
0.758445	0.822281
0.653774	0.690772
0.877983	0.933866
0.747398	0.800032
0.800615	0.848835
0.799043	0.861759
0.762895	0.804417
0.776188	0.818613
0.155207	0.238955
-0.484907	-0.405727
0.0958595	0.109225
-0.0309192	-0.0390994
0.18389	0.156682
-0.441091	-0.44265
-0.517982	-0.481888
-0.392861	-0.367643
-0.579976	-0.566603
-0.171696	-0.133638
0.227983	0.228233
0.32348	0.284046
0.384285	0.382074
0.69653	0.650412
0.568054	0.55797
0.426755	0.427895
0.216141	0.218715
-0.414045	-0.373865
-0.226504	-0.204215
-0.4356	-0.406184
-0.35142	-0.331815
0.0559001	0.0934257
0.311113	0.33583
0.566281	0.55237
0.635005	0.591219
0.46989	0.447352
0.514568	0.498244
0.150242	0.158081
0.187118	0.193935
-0.128946	-0.130335
0.0795941	0.0870441
-0.699461	-0.613203
-0.689805	-0.613626
-0.68463	-0.624187
-0.693895	-0.643789
-0.661835	-0.620329
-0.828315	-0.758901
-0.657354	-0.611871
-0.76468	-0.718282
-0.855996	-0.788889
-0.87673	-0.819335
-0.835738	-0.76246
-0.681894	-0.638164
-0.657748	-0.619065
-0.555264	-0.50942
-0.312644	-0.305386
-0.429788	-0.400624
-0.451506	-0.401723
-0.242435	-0.215299
-0.192551	-0.180904
-0.273348	-0.239699
-0.102489	-0.0642641
0.298083	0.300749
0.143235	0.155374
0.207077	0.230834
0.451714	0.436466
0.454043	0.410743
0.284598	0.272847
0.323616	0.306748
0.145776	0.143906
-0.512184	-0.470625
-0.692239	-0.629666
-0.475025	-0.455702
-0.315944	-0.288132
-0.472044	-0.463211
0.0910712	0.06176
-0.559442	-0.53451
-0.334365	-0.296598
0.2738	0.246782
0.48129	0.466769
0.676765	0.641234
0.647576	0.609389
0.663748	0.684149
0.59489	0.606619
0.71158	0.693628
0.717393	0.707537
0.538898	0.573091
0.324773	0.357681
0.561425	0.587781
0.652265	0.670851
0.636513	0.673026
0.698839	0.706523
0.796428	0.800476
0.777244	0.79583
0.700658	0.70385
0.817528	0.837378
0.74603	0.74831
0.63827	0.648303
0.653309	0.672107
0.645384	0.637989
0.638062	0.640825
0.622195	0.63149
0.542893	0.551315
0.310208	0.330386
0.462811	0.482596
0.353917	0.372185
0.133214	0.163259
-0.158163	-0.139466
0.122875	0.150155
0.431047	0.451088
0.406656	0.382402
-0.391835	-0.387502
-0.633373	-0.611566
-0.638429	-0.625243
-0.547087	-0.550222
-0.160956	-0.156832
0.115664	0.0796963
-0.588492	-0.571886
-0.716841	-0.673728
-0.179867	-0.189318
0.247632	0.247009
0.439636	0.442067
0.501838	0.499307
0.548027	0.54619
0.399705	0.420063
0.402686	0.408581
0.516101	0.492612
0.238207	0.264111
0.232071	0.271733
-0.301712	-0.279045
-0.836995	-0.821393
-0.977935	-0.940193
-0.854026	-0.824023
-0.855964	-0.826864
-0.824543	-0.795746
-0.748344	-0.731118
-0.849865	-0.825526
-0.820875	-0.790643
-0.678112	-0.660645
-0.856173	-0.833899
-0.84958	-0.814319
-0.780813	-0.738594
-0.353361	-0.370168
-0.0874281	-0.0773459
-0.395301	-0.423196
-0.85761	-0.817541
-0.786844	-0.750161
-0.890751	-0.840511
-0.737412	-0.716442
-0.683409	-0.652476
-0.946005	-0.893383
-0.945759	-0.89655
-0.607906	-0.562365
-0.787492	-0.747675
-0.907202	-0.860241
[truncated: 3,091 more rows]

## Sheet: Figure 4d
Figure 4d
All loops																					Merged loop domains							Enhanced loop domains							Weakened loop domains
chr_1	start_1	end_1	chr_2	start_2	end_2	WT_Rep1	WT_Rep2	WT_Rep3	MUT_Rep1	MUT_Rep2	MUT_Rep3	loopWidth	logFC	logCPM	LR	PValue	FDR	region			chr1	4750000	4760000	chr1	5060000	5070000		chr1	21970000	21980000	chr1	22250000	22275000		chr1	13035000	13050000	chr1	13120000	13140000
chr1	3590000	3600000	chr1	4040000	4050000	15	24	23	14	32	22	450000	0.442282	4.69154	3.05939	0.0802718	0.334516	chr1:3565000-4075000			chr1	4755000	4760000	chr1	5895000	5900000		chr1	34565000	34570000	chr1	34650000	34660000		chr1	18345000	18360000	chr1	18960000	18965000
chr1	4480000	4490000	chr1	4750000	4770000	78	113	121	54	70	104	275000	-0.142325	6.65002	1.24779	0.263976	0.568655	chr1:4455000-4795000			chr1	4760000	4770000	chr1	5060000	5070000		chr1	38240000	38250000	chr1	38825000	38850000		chr1	35890000	35900000	chr1	36060000	36075000
chr1	4480000	4490000	chr1	4825000	4850000	18	34	51	25	32	42	352500	0.254192	5.28272	1.55413	0.212527	0.517373	chr1:4455000-4875000			chr1	5905000	5910000	chr1	6125000	6130000		chr1	39060000	39070000	chr1	39425000	39430000		chr1	35890000	35900000	chr1	36115000	36130000
chr1	4480000	4490000	chr1	5010000	5020000	38	58	68	58	43	51	530000	0.20267	5.89991	1.5283	0.216367	0.522136	chr1:4455000-5045000			chr1	7000000	7010000	chr1	7190000	7200000		chr1	40855000	40860000	chr1	40900000	40910000		chr1	35890000	35900000	chr1	36180000	36190000
chr1	4750000	4770000	chr1	5060000	5070000	42	58	65	33	64	55	305000	0.192228	5.90394	1.3789	0.240289	0.54727	chr1:4725000-5095000			chr1	9560000	9565000	chr1	9690000	9695000		chr1	44305000	44310000	chr1	46400000	46405000		chr1	36825000	36850000	chr1	37300000	37310000
chr1	4750000	4770000	chr1	5880000	5910000	1	12	9	6	9	1	1135000	-0.144228	3.18521	0.0965494	0.75601	0.898349	chr1:4725000-5935000			chr1	9760000	9770000	chr1	10070000	10080000		chr1	52705000	52710000	chr1	52800000	52805000		chr1	36825000	36850000	chr1	37920000	37930000
chr1	4825000	4850000	chr1	7100000	7125000	16	24	23	17	26	27	2275000	0.460858	4.72174	3.39663	0.0653298	0.303805	chr1:4800000-7150000			chr1	10820000	10830000	chr1	11120000	11130000		chr1	53360000	53370000	chr1	53750000	53780000		chr1	37950000	37960000	chr1	38040000	38050000
chr1	4880000	4900000	chr1	5060000	5070000	64	98	106	29	63	70	175000	-0.415169	6.3287	8.33375	0.00389151	0.0793999	chr1:4855000-5095000			chr1	12690000	12695000	chr1	12820000	12825000		chr1	58080000	58090000	chr1	58350000	58360000		chr1	39060000	39070000	chr1	39400000	39405000
chr1	5090000	5100000	chr1	5880000	5910000	48	77	81	36	40	51	800000	-0.385464	5.97171	5.61811	0.0177758	0.166244	chr1:5065000-5935000			chr1	12800000	12825000	chr1	23650000	23675000		chr1	60590000	60595000	chr1	60910000	60925000		chr1	42970000	42980000	chr1	43120000	43125000
chr1	5170000	5180000	chr1	5880000	5910000	32	42	46	17	16	30	720000	-0.615945	5.1486	7.79588	0.00523655	0.0912505	chr1:5145000-5935000			chr1	13045000	13050000	chr1	13120000	13125000		chr1	64750000	64765000	chr1	65030000	65035000		chr1	44800000	44825000	chr1	45350000	45380000
chr1	5880000	5910000	chr1	6125000	6130000	51	91	112	41	81	65	232500	-0.12928	6.36433	0.84716	0.357357	0.648152	chr1:5855000-6155000			chr1	13775000	13780000	chr1	14715000	14720000		chr1	65095000	65100000	chr1	65970000	65975000		chr1	55940000	55950000	chr1	57025000	57050000
chr1	5880000	5910000	chr1	6390000	6410000	15	24	30	14	24	29	505000	0.267668	4.7509	1.16975	0.279453	0.584336	chr1:5855000-6435000			chr1	14720000	14730000	chr1	14970000	14980000		chr1	88850000	88875000	chr1	90075000	90100000		chr1	57475000	57490000	chr1	58000000	58010000
chr1	6390000	6410000	chr1	6840000	6850000	13	22	29	15	24	30	445000	0.417872	4.72138	2.79287	0.0946843	0.361465	chr1:6365000-6875000			chr1	15000000	15005000	chr1	15310000	15315000		chr1	90000000	90005000	chr1	90030000	90050000		chr1	58820000	58830000	chr1	58955000	58960000
chr1	7000000	7010000	chr1	7190000	7200000	26	47	36	21	42	38	190000	0.200411	5.33624	1.0024	0.31673	0.618066	chr1:6975000-7225000			chr1	15000000	15005000	chr1	15315000	15320000		chr1	91240000	91245000	chr1	91525000	91550000		chr1	64750000	64765000	chr1	65050000	65060000
chr1	7375000	7400000	chr1	7750000	7760000	18	40	59	20	23	27	367500	-0.426511	5.17729	3.8964	0.0483896	0.262745	chr1:7350000-7785000			chr1	15000000	15010000	chr1	15880000	15890000		chr1	127265000	127270000	chr1	127455000	127475000		chr1	65085000	65090000	chr1	65220000	65230000
chr1	7375000	7400000	chr1	9525000	9550000	21	26	41	10	14	21	2150000	-0.65211	4.72091	6.36237	0.0116565	0.135029	chr1:7350000-9575000			chr1	17155000	17160000	chr1	17610000	17615000		chr1	129390000	129400000	chr1	129570000	129575000		chr1	71675000	71700000	chr1	72850000	72910000
chr1	8570000	8580000	chr1	8925000	8950000	15	11	15	9	14	19	362500	0.342724	4.11162	1.18388	0.276567	0.581088	chr1:8545000-8975000			chr1	17970000	17975000	chr1	18095000	18100000		chr1	133000000	133020000	chr1	133155000	133160000		chr1	74040000	74045000	chr1	74120000	74130000
chr1	8925000	8950000	chr1	9525000	9550000	56	99	107	53	76	76	600000	-0.0419193	6.44539	0.0946371	0.758363	0.899539	chr1:8900000-9575000			chr1	18350000	18360000	chr1	18970000	18980000		chr1	153670000	153680000	chr1	154120000	154130000		chr1	75500000	75510000	chr1	77450000	77460000
chr1	9200000	9205000	chr1	9250000	9255000	20	17	24	8	6	17	50000	-0.659828	4.24186	4.53662	0.033177	0.223236	chr1:9175000-9280000			chr1	18355000	18360000	chr1	18960000	18965000		chr1	155405000	155410000	chr1	155590000	155600000		chr1	91215000	91220000	chr1	91420000	91425000
chr1	9460000	9465000	chr1	9525000	9550000	35	44	59	24	34	51	75000	-0.0292848	5.5582	0.0248591	0.874719	0.953398	chr1:9435000-9575000			chr1	20300000	20305000	chr1	20500000	20505000		chr1	155740000	155750000	chr1	156025000	156030000		chr1	91240000	91245000	chr1	91420000	91425000
chr1	9560000	9565000	chr1	9690000	9695000	34	57	65	29	32	45	130000	-0.24505	5.63922	1.81837	0.177508	0.477579	chr1:9535000-9720000			chr1	20300000	20310000	chr1	20440000	20450000		chr1	172820000	172830000	chr1	173005000	173010000		chr1	91265000	91270000	chr1	91420000	91425000
chr1	9760000	9770000	chr1	9920000	9930000	36	57	55	20	35	49	160000	-0.197782	5.58568	1.14444	0.284716	0.588528	chr1:9735000-9955000			chr1	20300000	20310000	chr1	20500000	20510000		chr1	175540000	175545000	chr1	175585000	175595000		chr1	93420000	93440000	chr1	94500000	94510000
chr1	9760000	9770000	chr1	10070000	10080000	28	55	68	22	43	43	310000	-0.170984	5.623	0.880131	0.348166	0.640974	chr1:9735000-10105000			chr1	20600000	20610000	chr1	20920000	20930000		chr1	179870000	179890000	chr1	180080000	180090000		chr1	95060000	95075000	chr1	95950000	95980000
chr1	9775000	9780000	chr1	9850000	9855000	39	65	69	29	44	57	75000	-0.100865	5.84049	0.358646	0.549259	0.782939	chr1:9750000-9880000			chr1	20925000	20930000	chr1	21145000	21150000		chr1	183810000	183820000	chr1	184070000	184090000		chr1	95725000	95750000	chr1	95950000	95980000
chr1	10820000	10830000	chr1	11120000	11130000	27	44	44	20	27	37	300000	-0.141379	5.2625	0.465879	0.494889	0.747383	chr1:10795000-11155000			chr1	20940000	20945000	chr1	21065000	21070000		chr1	186315000	186320000	chr1	186555000	186570000		chr1	108910000	108915000	chr1	109375000	109380000
chr1	10820000	10830000	chr1	11550000	11560000	23	33	33	10	16	18	730000	-0.700847	4.72118	7.30472	0.00687738	0.104485	chr1:10795000-11585000			chr1	21205000	21210000	chr1	21260000	21265000		chr1	191740000	191760000	chr1	192840000	192850000		chr1	135530000	135540000	chr1	135785000	135800000
chr1	10860000	10870000	chr1	11260000	11270000	19	32	22	21	28	33	400000	0.476624	4.92572	4.22074	0.0399327	0.24405	chr1:10835000-11295000			chr1	21205000	21210000	chr1	21330000	21335000		chr10	20090000	20095000	chr10	20665000	20670000		chr1	136045000	136055000	chr1	136220000	136225000
chr1	11590000	11600000	chr1	11670000	11680000	9	10	10	8	8	14	80000	0.355813	3.69137	0.915185	0.338742	0.635467	chr1:11565000-11705000			chr1	21970000	21980000	chr1	22250000	22260000		chr10	23530000	23540000	chr10	24000000	24030000		chr1	138430000	138450000	chr1	138635000	138640000
chr1	11650000	11660000	chr1	12830000	12860000	33	32	56	29	29	41	1190000	0.0219644	5.39966	0.0125207	0.910906	0.968184	chr1:11625000-12885000			chr1	23330000	23340000	chr1	23490000	23500000		chr10	24975000	25000000	chr10	25205000	25210000		chr1	138430000	138450000	chr1	139110000	139120000
chr1	12350000	12375000	chr1	15750000	15800000	2	6	8	10	6	10	3412500	0.994007	3.29645	5.0437	0.0247157	0.194318	chr1:12325000-15825000			chr1	23830000	23835000	chr1	24250000	24255000		chr10	31045000	31050000	chr10	31160000	31170000		chr1	146050000	146060000	chr1	146220000	146230000
chr1	12690000	12695000	chr1	12800000	12825000	25	50	58	21	47	38	120000	-0.0153055	5.5127	0.0065812	0.935343	0.976616	chr1:12665000-12850000			chr1	29065000	29070000	chr1	30395000	30400000		chr10	38890000	38900000	chr10	39240000	39245000		chr1	152880000	152890000	chr1	153190000	153210000
chr1	12800000	12825000	chr1	23650000	23675000	8	12	7	7	12	8	10850000	0.30729	3.58609	0.626093	0.428792	0.703611	chr1:12775000-23700000			chr1	30315000	30320000	chr1	30640000	30645000		chr10	41700000	41705000	chr10	41990000	42030000		chr1	155740000	155750000	chr1	155965000	155970000
chr1	12830000	12860000	chr1	13035000	13050000	14	25	33	7	10	14	197500	-0.896661	4.38638	9.0602	0.00261234	0.0655545	chr1:12805000-13075000			chr1	30835000	30840000	chr1	30990000	30995000		chr10	41990000	42030000	chr10	42325000	42330000		chr1	158560000	158565000	chr1	158605000	158610000
chr1	12830000	12860000	chr1	13120000	13140000	53	93	107	43	54	57	285000	-0.403195	6.25167	7.45853	0.00631366	0.0992775	chr1:12805000-13165000			chr1	31000000	31010000	chr1	31210000	31220000		chr10	43670000	43685000	chr10	43870000	43880000		chr1	166380000	166390000	chr1	166420000	166425000
chr1	12830000	12860000	chr1	13510000	13520000	20	28	46	11	23	27	670000	-0.310606	4.92465	1.73778	0.18742	0.489416	chr1:12805000-13545000			chr1	31005000	31010000	chr1	31210000	31215000		chr10	59350000	59365000	chr10	59525000	59530000		chr1	166380000	166390000	chr1	167050000	167060000
chr1	13035000	13050000	chr1	13120000	13140000	85	124	148	53	83	84	87500	-0.3868	6.74309	9.63429	0.00190978	0.055979	chr1:13010000-13165000			chr1	34555000	34560000	chr1	34610000	34615000		chr10	60660000	60665000	chr10	61065000	61080000		chr1	184070000	184090000	chr1	184240000	184250000
chr1	13035000	13050000	chr1	13510000	13520000	63	102	112	52	65	68	472500	-0.270107	6.43011	3.82947	0.0503589	0.265758	chr1:13010000-13545000			chr1	34565000	34570000	chr1	34655000	34660000		chr10	68830000	68845000	chr10	69100000	69110000		chr10	19410000	19450000	chr10	20000000	20025000
chr1	13120000	13140000	chr1	13510000	13520000	163	278	300	117	184	189	385000	-0.285426	7.82009	10.8349	0.000996062	0.040661	chr1:13095000-13545000			chr1	34690000	34700000	chr1	34950000	34960000		chr10	76275000	76305000	chr10	76480000	76485000		chr10	23690000	23710000	chr10	23830000	23835000
chr1	13770000	13800000	chr1	14560000	14570000	27	42	50	25	23	38	780000	-0.156299	5.3029	0.585616	0.444119	0.714364	chr1:13745000-14595000			chr1	35895000	35900000	chr1	36065000	36070000		chr10	77490000	77495000	chr10	77620000	77630000		chr10	25400000	25410000	chr10	25850000	25875000
chr1	13770000	13800000	chr1	14715000	14750000	16	22	31	17	22	16	947500	-0.014969	4.62903	0.00331012	0.95412	0.983513	chr1:13745000-14775000			chr1	35895000	35900000	chr1	36120000	36125000		chr10	86165000	86170000	chr10	86240000	86245000		chr10	28810000	28820000	chr10	29050000	29060000
chr1	13770000	13800000	chr1	14850000	14855000	7	18	21	10	4	9	1067500	-0.679885	3.881	3.62793	0.0568176	0.283812	chr1:13745000-14880000			chr1	35895000	35900000	chr1	36185000	36190000		chr10	93050000	93060000	chr10	93270000	93290000		chr10	38890000	38900000	chr10	39930000	39940000
chr1	13770000	13800000	chr1	15600000	15625000	34	52	67	20	33	31	1827500	-0.551435	5.50092	8.10845	0.00440594	0.0833046	chr1:13745000-15650000			chr1	36600000	36605000	chr1	36800000	36805000		chr10	102720000	102725000	chr10	102860000	102865000		chr10	40025000	40030000	chr10	40240000	40250000
chr1	14440000	14450000	chr1	15750000	15800000	9	15	8	9	14	10	1330000	0.351892	3.80855	0.983448	0.321349	0.622356	chr1:14415000-15825000			chr1	36840000	36845000	chr1	37300000	37305000		chr10	121980000	122000000	chr10	122200000	122210000		chr10	40720000	40750000	chr10	41000000	41030000
chr1	14715000	14750000	chr1	14850000	14855000	36	65	53	22	29	51	120000	-0.282927	5.60733	2.36275	0.124263	0.407034	chr1:14690000-14880000			chr1	36840000	36845000	chr1	37925000	37930000		chr10	122235000	122245000	chr10	122440000	122455000		chr10	61330000	61350000	chr10	61560000	61575000
chr1	14715000	14750000	chr1	14970000	14980000	20	34	40	17	29	48	242500	0.309886	5.18518	2.15486	0.142119	0.43166	chr1:14690000-15005000			chr1	36840000	36850000	chr1	37920000	37930000		chr10	122440000	122455000	chr10	122680000	122700000		chr10	69125000	69130000	chr10	69305000	69310000
chr1	14715000	14750000	chr1	15300000	15320000	8	13	24	17	20	26	577500	0.791912	4.44848	8.11129	0.00439903	0.0833046	chr1:14690000-15345000			chr1	37040000	37045000	chr1	37155000	37160000		chr10	126755000	126775000	chr10	128060000	128065000		chr10	69650000	69660000	chr10	69750000	69765000
chr1	14715000	14750000	chr1	15600000	15625000	11	33	27	28	29	25	880000	0.517871	4.9082	4.91777	0.0265819	0.202544	chr1:14690000-15650000			chr1	37330000	37335000	chr1	37455000	37460000		chr10	127770000	127775000	chr10	127970000	127985000		chr10	69825000	69830000	chr10	70000000	70035000
chr1	14715000	14750000	chr1	15750000	15800000	39	72	82	34	58	62	1042500	-0.0138875	6.029	0.00779699	0.929638	0.975501	chr1:14690000-15825000			chr1	37520000	37525000	chr1	37685000	37690000		chr11	3430000	3440000	chr11	3540000	3550000		chr10	73720000	73730000	chr10	73920000	73930000
chr1	14995000	15010000	chr1	15300000	15320000	27	54	50	16	35	43	307500	-0.167147	5.42981	0.73313	0.39187	0.675313	chr1:14970000-15345000			chr1	37525000	37530000	chr1	37690000	37695000		chr11	6315000	6320000	chr11	6525000	6530000		chr10	74640000	74650000	chr10	74945000	74950000
chr1	14995000	15010000	chr1	15600000	15625000	10	29	37	10	20	19	610000	-0.318919	4.63887	1.48262	0.223365	0.530587	chr1:14970000-15650000			chr1	37695000	37700000	chr1	37925000	37930000		chr11	16400000	16430000	chr11	16770000	16780000		chr10	74720000	74725000	chr10	74895000	74910000
chr1	14995000	15010000	chr1	15880000	15890000	25	43	54	21	28	43	882500	-0.0952084	5.36126	0.227522	0.633368	0.832065	chr1:14970000-15915000			chr1	37730000	37740000	chr1	37920000	37930000		chr11	35175000	35190000	chr11	35480000	35485000		chr10	75520000	75525000	chr10	75665000	75670000
chr1	16090000	16100000	chr1	16640000	16650000	31	47	73	32	35	50	550000	-0.0556683	5.67038	0.0971603	0.755264	0.897826	chr1:16065000-16675000			chr1	37735000	37740000	chr1	37920000	37925000		chr11	44420000	44430000	chr11	44820000	44830000		chr10	77445000	77450000	chr10	77620000	77630000
chr1	16425000	16435000	chr1	17110000	17115000	18	22	31	7	25	25	682500	-0.00565333	4.67059	0.000486603	0.982401	0.99345	chr1:16400000-17140000			chr1	37955000	37960000	chr1	38040000	38045000		chr11	47270000	47280000	chr11	47470000	47480000		chr10	79445000	79450000	chr10	79575000	79580000
chr1	16640000	16650000	chr1	17080000	17090000	33	47	59	29	48	58	440000	0.268318	5.70153	2.33418	0.126562	0.410801	chr1:16615000-17115000			chr1	38240000	38245000	chr1	38840000	38845000		chr11	49540000	49550000	chr11	49650000	49660000		chr10	80210000	80220000	chr10	80340000	80345000
chr1	16785000	16795000	chr1	17110000	17115000	34	61	72	30	63	64	322500	0.221901	5.93368	1.87832	0.170525	0.468446	chr1:16760000-17140000			chr1	38845000	38850000	chr1	38990000	38995000		chr11	49540000	49550000	chr11	49680000	49685000		chr10	80750000	80760000	chr10	80910000	80920000
chr1	17145000	17160000	chr1	17610000	17615000	22	22	28	9	24	29	460000	0.0944618	4.7314	0.142915	0.7054	0.872964	chr1:17120000-17640000			chr1	38920000	38925000	chr1	38990000	38995000		chr11	50250000	50260000	chr11	50580000	50590000		chr10	88920000	88930000	chr10	89075000	89100000
chr1	17145000	17160000	chr1	18095000	18100000	12	13	16	7	13	22	945000	0.342792	4.11138	1.18434	0.276474	0.580975	chr1:17120000-18125000			chr1	39060000	39065000	chr1	39400000	39405000		chr11	51810000	51820000	chr11	52150000	52160000		chr10	94550000	94555000	chr10	94930000	94940000
chr1	17950000	17980000	chr1	18095000	18100000	19	44	30	26	28	28	132500	0.129772	5.08871	0.350781	0.553671	0.786804	chr1:17925000-18125000			chr1	39060000	39065000	chr1	39425000	39430000		chr11	53570000	53575000	chr11	53660000	53665000		chr10	110940000	110950000	chr10	111360000	111370000
chr1	17950000	17980000	chr1	18270000	18300000	54	105	124	55	104	105	320000	0.211412	6.66797	2.83161	0.0924255	0.357953	chr1:17925000-18325000			chr1	39065000	39070000	chr1	39400000	39405000		chr11	55330000	55335000	chr11	55915000	55925000		chr10	111575000	111600000	chr10	112225000	112250000
chr1	18345000	18360000	chr1	18780000	18785000	6	13	18	8	6	8	430000	-0.432207	3.69098	1.29454	0.255212	0.560336	chr1:18320000-18810000			chr1	39445000	39450000	chr1	39580000	39585000		chr11	59690000	59695000	chr11	59840000	59845000		chr10	119080000	119090000	chr10	119560000	119565000
chr1	18345000	18360000	chr1	18960000	18965000	11	13	16	4	5	7	610000	-0.995448	3.62876	6.07412	0.0137176	0.146008	chr1:18320000-18990000			chr1	39445000	39450000	chr1	39585000	39590000		chr11	60510000	60515000	chr11	60690000	60695000		chr10	127370000	127395000	chr10	127720000	127725000
chr1	18345000	18360000	chr1	18970000	18980000	16	27	50	19	24	29	622500	-0.0564831	5.0086	0.0622095	0.803037	0.921741	chr1:18320000-19005000			chr1	40170000	40175000	chr1	40435000	40440000		chr11	61750000	61775000	chr11	62090000	62100000		chr11	5890000	5900000	chr11	6160000	6165000
chr1	18345000	18360000	chr1	19160000	19170000	18	35	26	14	36	31	812500	0.345635	4.96797	2.28963	0.130241	0.416378	chr1:18320000-19195000			chr1	40435000	40440000	chr1	40595000	40600000		chr11	69615000	69620000	chr11	69760000	69765000		chr11	7120000	7130000	chr11	7460000	7470000
chr1	19190000	19200000	chr1	20500000	20510000	29	45	41	24	28	25	1310000	-0.266057	5.21414	1.57854	0.208971	0.513148	chr1:19165000-20535000			chr1	40855000	40860000	chr1	40900000	40905000		chr11	70225000	70230000	chr11	70570000	70580000		chr11	11390000	11405000	chr11	11685000	11690000
chr1	20300000	20310000	chr1	20440000	20450000	58	99	93	53	56	76	140000	-0.122946	6.34584	0.756434	0.384447	0.669587	chr1:20275000-20475000			chr1	40945000	40950000	chr1	41110000	41115000		chr11	77275000	77325000	chr11	77775000	77800000		chr11	19810000	19825000	chr11	20290000	20305000
chr1	20300000	20310000	chr1	20500000	20510000	76	136	160	85	103	102	200000	-0.0459781	6.93813	0.15923	0.689867	0.863545	chr1:20275000-20535000			chr1	42970000	42975000	chr1	43120000	43125000		chr11	78665000	78675000	chr11	78760000	78775000		chr11	23575000	23600000	chr11	23750000	23775000
chr1	20600000	20610000	chr1	20795000	20800000	8	21	20	12	19	24	192500	0.475002	4.39942	2.83546	0.0922044	0.357797	chr1:20575000-20825000			chr1	42970000	42975000	chr1	43165000	43170000		chr11	82570000	82580000	chr11	82680000	82690000		chr11	30120000	30150000	chr11	30550000	30560000
chr1	20600000	20610000	chr1	20920000	20930000	40	39	51	36	39	40	320000	0.133959	5.54798	0.519772	0.470939	0.732113	chr1:20575000-20955000			chr1	43760000	43765000	chr1	44255000	44260000		chr11	82700000	82735000	chr11	82880000	82890000		chr11	33070000	33080000	chr11	33425000	33455000
chr1	20600000	20610000	chr1	21145000	21175000	4	15	26	10	11	16	555000	0.0297753	4.09561	0.00875093	0.925469	0.972963	chr1:20575000-21200000			chr1	44305000	44310000	chr1	46400000	46405000		chr11	85650000	85670000	chr11	85780000	85795000		chr11	33070000	33080000	chr11	33620000	33625000
chr1	20920000	20930000	chr1	21145000	21175000	57	101	129	64	95	111	235000	0.22374	6.6937	3.22815	0.0723822	0.319583	chr1:20895000-21200000			chr1	44800000	44825000	chr1	45350000	45375000		chr11	109100000	109110000	chr11	109300000	109310000		chr11	35500000	35530000	chr11	35800000	35820000
chr1	20940000	20945000	chr1	21065000	21070000	37	61	79	42	46	62	125000	0.0731762	5.94657	0.205123	0.650617	0.841643	chr1:20915000-21095000			chr1	45485000	45490000	chr1	45680000	45685000		chr11	109100000	109110000	chr11	109700000	109725000		chr11	46090000	46095000	chr11	46240000	46250000
chr1	21145000	21175000	chr1	21260000	21265000	55	71	86	31	35	51	102500	-0.545402	5.95477	10.9368	0.000942735	0.0398985	chr1:21120000-21290000			chr1	45875000	45880000	chr1	46470000	46475000		chr11	109745000	109750000	chr11	110125000	110130000		chr11	46330000	46345000	chr11	46440000	46450000
chr1	21145000	21175000	chr1	22250000	22275000	58	81	127	57	75	69	1102500	-0.0911599	6.44518	0.446275	0.504109	0.753916	chr1:21120000-22300000			chr1	51015000	51020000	chr1	51385000	51390000		chr11	113565000	113570000	chr11	113670000	113675000		chr11	53950000	53960000	chr11	54290000	54300000
chr1	21205000	21210000	chr1	21260000	21265000	109	180	206	109	121	143	55000	-0.0957703	7.323	0.891324	0.345119	0.639043	chr1:21180000-21290000			chr1	51015000	51020000	chr1	51390000	51395000		chr11	115500000	115505000	chr11	115675000	115680000		chr11	57600000	57620000	chr11	57740000	57775000
chr1	21205000	21210000	chr1	21330000	21335000	34	47	56	31	41	41	125000	0.0336706	5.57521	0.0333603	0.855074	0.945744	chr1:21180000-21360000			chr1	51410000	51415000	chr1	51650000	51655000		chr11	116555000	116560000	chr11	116595000	116625000		chr11	60000000	60025000	chr11	60220000	60230000
chr1	21400000	21410000	chr1	22250000	22275000	8	18	36	20	23	26	857500	0.464382	4.70118	3.39776	0.065285	0.303805	chr1:21375000-22300000			chr1	51695000	51700000	chr1	52055000	52060000		chr11	116780000	116785000	chr11	116855000	116860000		chr11	61310000	61325000	chr11	61520000	61550000
chr1	21400000	21410000	chr1	22370000	22380000	18	32	41	21	29	26	970000	0.0521243	5.02524	0.0538886	0.81643	0.92851	chr1:21375000-22405000			chr1	51700000	51705000	chr1	52000000	52005000		chr11	118300000	118310000	chr11	118830000	118840000		chr11	66700000	66725000	chr11	66820000	66845000
chr1	21970000	21980000	chr1	22250000	22275000	19	30	33	24	32	37	287500	0.491139	5.08875	5.04721	0.0246656	0.194183	chr1:21945000-22300000			chr1	52060000	52065000	chr1	52150000	52155000		chr11	118475000	118500000	chr11	118600000	118605000		chr11	72630000	72640000	chr11	72810000	72825000
chr1	22330000	22340000	chr1	25520000	25530000	4	9	15	6	15	18	3190000	0.7809	3.84513	4.95014	0.0260886	0.200475	chr1:22305000-25555000			chr1	52705000	52710000	chr1	52800000	52805000		chr12	5375000	5400000	chr12	9575000	9600000		chr11	75005000	75010000	chr11	75100000	75125000
chr1	22600000	22625000	chr1	23050000	23075000	108	161	207	105	119	154	450000	-0.0206295	7.29983	0.0408971	0.839737	0.939178	chr1:22575000-23100000			chr1	53110000	53120000	chr1	53320000	53330000		chr12	12425000	12430000	chr12	12940000	12960000		chr11	75575000	75600000	chr11	76200000	76230000
chr1	23170000	23180000	chr1	23490000	23510000	17	42	52	22	32	45	325000	0.146573	5.3354	0.535299	0.464388	0.727483	chr1:23145000-23535000			chr1	53360000	53370000	chr1	53760000	53770000		chr12	17785000	17805000	chr12	20270000	20380000		chr11	78845000	78850000	chr11	79025000	79030000
chr1	23330000	23345000	chr1	23490000	23510000	41	79	96	44	71	80	162500	0.164205	6.26573	1.2942	0.255276	0.560336	chr1:23305000-23535000			chr1	53770000	53775000	chr1	53940000	53945000		chr12	17850000	17865000	chr12	18040000	18050000		chr11	79440000	79450000	chr11	79725000	79735000
chr1	23330000	23345000	chr1	23790000	23805000	18	27	42	18	31	33	460000	0.225494	5.04121	1.02631	0.311028	0.61393	chr1:23305000-23830000			chr1	53770000	53775000	chr1	53980000	53985000		chr12	25145000	25165000	chr12	25270000	25300000		chr11	84320000	84350000	chr11	84600000	84630000
chr1	23710000	23720000	chr1	23790000	23805000	27	64	66	27	54	56	82500	0.115015	5.79847	0.457542	0.498775	0.750621	chr1:23685000-23830000			chr1	53770000	53780000	chr1	53970000	53980000		chr12	36925000	36950000	chr12	37095000	37110000		chr11	87610000	87630000	chr11	87760000	87770000
chr1	23710000	23720000	chr1	24250000	24260000	41	73	62	34	53	58	540000	0.0313893	5.92114	0.0370094	0.847446	0.942761	chr1:23685000-24285000			chr1	53965000	53970000	chr1	54435000	54440000		chr12	39150000	39175000	chr12	47400000	47425000		chr11	96160000	96215000	chr11	96530000	96540000
chr1	23830000	23835000	chr1	24140000	24145000	35	63	81	41	57	62	310000	0.15012	5.99673	0.896602	0.343694	0.638806	chr1:23805000-24170000			chr1	54720000	54730000	chr1	55010000	55020000		chr12	66730000	66735000	chr12	66785000	66790000		chr11	96615000	96620000	chr11	96720000	96735000
chr1	23830000	23835000	chr1	24175000	24185000	60	85	101	70	81	94	347500	0.305321	6.51699	5.33109	0.0209482	0.179061	chr1:23805000-24210000			chr1	55050000	55075000	chr1	55200000	55225000		chr12	77925000	77950000	chr12	78050000	78075000		chr11	96720000	96735000	chr11	96880000	96890000
chr1	23830000	23835000	chr1	24250000	24260000	20	34	38	24	32	42	422500	0.401159	5.19989	3.65108	0.056033	0.281891	chr1:23805000-24285000			chr1	55070000	55080000	chr1	55210000	55220000		chr12	86435000	86440000	chr12	86625000	86640000		chr11	97655000	97660000	chr11	97845000	97850000
chr1	27490000	27500000	chr1	29140000	29150000	5	8	22	7	7	15	1650000	0.0403108	3.78903	0.0126063	0.910603	0.968003	chr1:27465000-29175000			chr1	55250000	55255000	chr1	55435000	55440000		chr12	102340000	102360000	chr12	103950000	103975000		chr11	97760000	97770000	chr11	97795000	97800000
chr1	29065000	29070000	chr1	30395000	30400000	4	5	7	7	1	6	1330000	0.116332	2.93382	0.0507873	0.821699	0.931057	chr1:29040000-30425000			chr1	55460000	55465000	chr1	55930000	55935000		chr12	110690000	110695000	chr12	110765000	110770000		chr11	107360000	107425000	chr11	107840000	107860000
chr1	29620000	29630000	chr1	30310000	30320000	13	29	26	10	12	17	690000	-0.48677	4.43598	2.91895	0.087545	0.347486	chr1:29595000-30345000			chr1	55940000	55950000	chr1	57030000	57040000		chr12	111650000	111675000	chr12	111845000	111850000		chr11	108300000	108350000	chr11	109425000	109450000
chr1	30005000	30010000	chr1	30080000	30085000	17	22	24	14	28	22	75000	0.332202	4.66073	1.68635	0.194083	0.495866	chr1:29980000-30110000			chr1	56000000	56025000	chr1	57025000	57050000		chr12	113380000	113385000	chr12	113775000	113785000		chr11	116180000	116185000	chr11	116305000	116330000
chr1	30310000	30320000	chr1	30640000	30645000	6	22	23	11	20	16	327500	0.192959	4.32262	0.440236	0.507009	0.756147	chr1:30285000-30670000			chr1	57480000	57490000	chr1	58000000	58010000		chr13	11920000	11925000	chr13	12015000	12025000		chr11	116930000	116950000	chr11	117210000	117225000
chr1	30835000	30840000	chr1	30990000	30995000	27	34	57	13	33	28	155000	-0.360053	5.21339	2.86781	0.090368	0.354008	chr1:30810000-31020000			chr1	57485000	57490000	chr1	58025000	58030000		chr13	20720000	20730000	chr13	21120000	21130000		chr11	116930000	116950000	chr11	117820000	117835000
chr1	30835000	30840000	chr1	31210000	31220000	27	43	30	26	32	41	377500	0.2953	5.26321	2.06851	0.150368	0.443033	chr1:30810000-31245000			chr1	57485000	57490000	chr1	58085000	58090000		chr13	31880000	31900000	chr13	32360000	32370000		chr12	9050000	9075000	chr12	9430000	9440000
chr1	31000000	31010000	chr1	31210000	31220000	56	118	118	48	90	95	210000	-0.0140489	6.60973	0.011919	0.913065	0.969143	chr1:30975000-31245000			chr1	58080000	58090000	chr1	58350000	58360000		chr13	34270000	34290000	chr13	34720000	34730000		chr12	17815000	17830000	chr12	19825000	19960000
chr1	31270000	31275000	chr1	31395000	31400000	14	23	37	13	21	28	125000	0.0563177	4.75059	0.0514515	0.820557	0.930694	chr1:31245000-31425000			chr1	58825000	58830000	chr1	58945000	58950000		chr13	56905000	56915000	chr13	57355000	57370000		chr12	19100000	19195000	chr12	21325000	21350000
chr1	33725000	33730000	chr1	33930000	33935000	14	23	18	16	10	19	205000	0.0219168	4.34904	0.00575776	0.939515	0.977397	chr1:33700000-33960000			chr1	58825000	58830000	chr1	58955000	58960000		chr13	57380000	57390000	chr13	57510000	57520000		chr12	33320000	33330000	chr12	33500000	33525000
chr1	33735000	33750000	chr1	33790000	33800000	218	408	522	243	311	392	52500	0.0355834	8.5801	0.277548	0.598313	0.812577	chr1:33710000-33825000			chr1	59290000	59300000	chr1	59660000	59670000		chr13	64530000	64550000	chr13	65270000	65300000		chr12	52765000	52770000	chr12	52840000	52850000
chr1	33735000	33750000	chr1	34020000	34025000	15	16	25	15	30	24	280000	0.609094	4.63985	5.57136	0.0182566	0.167445	chr1:33710000-34050000			chr1	59305000	59310000	chr1	59675000	59680000		chr13	67180000	67185000	chr13	67920000	67975000		chr12	70300000	70325000	chr12	70395000	70425000
chr1	33870000	33880000	chr1	34490000	34500000	23	35	50	26	32	38	620000	0.141599	5.29635	0.485524	0.485931	0.741886	chr1:33845000-34525000			chr1	59370000	59375000	chr1	59675000	59680000		chr13	69830000	69840000	chr13	70720000	70730000		chr12	79425000	79450000	chr12	80175000	80225000
chr1	33950000	33955000	chr1	34020000	34025000	56	75	115	47	75	73	70000	-0.023131	6.36468	0.0272884	0.868793	0.950841	chr1:33925000-34050000			chr1	59905000	59910000	chr1	63335000	63340000		chr13	96790000	96810000	chr13	97170000	97180000		chr12	82080000	82090000	chr12	82280000	82290000
chr1	34130000	34140000	chr1	35940000	35950000	2	0	1	5	6	6	1810000	2.65526	2.54168	14.058	0.000177254	0.0167591	chr1:34105000-35975000			chr1	60500000	60510000	chr1	61010000	61020000		chr13	103460000	103490000	chr13	103680000	103700000		chr12	99910000	99915000	chr12	99980000	99985000
chr1	34270000	34280000	chr1	34460000	34470000	36	63	68	34	49	56	190000	0.0467417	5.85437	0.0783659	0.779524	0.91148	chr1:34245000-34495000			chr1	60590000	60595000	chr1	60915000	60920000		chr13	103460000	103490000	chr13	103770000	103780000		chr12	101810000	101820000	chr12	102080000	102090000
chr1	34270000	34280000	chr1	34650000	34660000	21	30	42	17	41	34	380000	0.294818	5.16358	1.91947	0.165916	0.464395	chr1:34245000-34685000			chr1	60620000	60625000	chr1	60910000	60915000		chr13	110565000	110570000	chr13	110800000	110825000		chr12	103725000	103750000	chr12	103950000	103975000
chr1	34555000	34560000	chr1	34610000	34615000	57	77	104	45	67	99	55000	0.136634	6.39005	0.975518	0.323308	0.62417	chr1:34530000-34640000			chr1	60620000	60625000	chr1	60915000	60920000		chr13	113820000	113840000	chr13	114035000	114040000		chr12	118640000	118650000	chr12	119000000	119020000
chr1	34565000	34570000	chr1	34650000	34660000	51	96	101	70	99	94	87500	0.396537	6.57309	9.35177	0.0022277	0.0614882	chr1:34540000-34685000			chr1	61430000	61435000	chr1	61815000	61820000		chr13	117990000	118000000	chr13	118100000	118110000		chr13	19300000	19305000	chr13	19360000	19365000
chr1	34565000	34570000	chr1	34755000	34760000	35	52	71	24	50	43	190000	-0.121353	5.70608	0.471641	0.492233	0.745535	chr1:34540000-34785000			chr1	62420000	62430000	chr1	62740000	62750000		chr14	20650000	20660000	chr14	20880000	20895000		chr13	21490000	21495000	chr13	21545000	21550000
chr1	34690000	34705000	chr1	34755000	34760000	30	51	42	11	34	37	60000	-0.2734	5.30281	1.77649	0.182581	0.485259	chr1:34665000-34785000			chr1	62830000	62835000	chr1	62975000	62980000		chr14	35425000	35435000	chr14	35575000	35600000		chr13	21900000	21950000	chr13	22100000	22145000
chr1	34690000	34705000	chr1	34950000	34960000	32	61	59	25	39	58	257500	-0.00612112	5.70108	0.00120287	0.972333	0.989056	chr1:34665000-34985000			chr1	62865000	62870000	chr1	62975000	62980000		chr14	48975000	49000000	chr14	49190000	49195000		chr13	29940000	29955000	chr13	30170000	30200000
chr1	35040000	35050000	chr1	35440000	35450000	37	81	81	46	49	67	400000	0.0154673	6.08434	0.0100641	0.92009	0.97226	chr1:35015000-35475000			chr1	63225000	63230000	chr1	63485000	63490000		chr14	48975000	49000000	chr14	49850000	49860000		chr13	42710000	42720000	chr13	42880000	42890000
chr1	35040000	35050000	chr1	35530000	35540000	18	28	32	19	23	27	490000	0.134175	4.85448	0.316132	0.573941	0.799231	chr1:35015000-35565000			chr1	63710000	63715000	chr1	65055000	65060000		chr14	54680000	54690000	chr14	54845000	54850000		chr13	43680000	43700000	chr13	43820000	43825000
chr1	35085000	35095000	chr1	35320000	35325000	44	55	90	33	58	59	232500	-0.0216801	5.99656	0.0185679	0.891612	0.960083	chr1:35060000-35350000			chr1	63710000	63720000	chr1	65050000	65060000		chr14	54870000	54880000	chr14	55060000	55075000		chr13	52370000	52380000	chr13	52710000	52725000
chr1	35440000	35450000	chr1	35530000	35540000	24	39	44	13	27	41	90000	-0.090255	5.18497	0.18015	0.671244	0.853314	chr1:35415000-35565000			chr1	64660000	64665000	chr1	65225000	65230000		chr14	55510000	55520000	chr14	55625000	55635000		chr13	53200000	53220000	chr13	53520000	53545000
chr1	35440000	35450000	chr1	36180000	36190000	24	45	56	25	32	35	740000	-0.129517	5.38037	0.425897	0.514009	0.761366	chr1:35415000-36215000			chr1	64760000	64765000	chr1	65030000	65035000		chr14	61415000	61430000	chr14	61730000	61735000		chr13	54200000	54210000	chr13	54545000	54550000
chr1	35890000	35900000	chr1	36060000	36075000	207	372	440	163	215	289	172500	-0.299198	8.26817	15.8511	6.85276e-05	0.0107332	chr1:35865000-36100000			chr1	64760000	64765000	chr1	65055000	65060000		chr14	64485000	64490000	chr14	64665000	64670000		chr13	60560000	60600000	chr13	61325000	61350000
chr1	35890000	35900000	chr1	36115000	36130000	262	467	517	214	231	285	227500	-0.457624	8.496	42.1326	8.52908e-11	4.16645e-07	chr1:35865000-36155000			chr1	64770000	64775000	chr1	65055000	65060000		chr14	79560000	79570000	chr14	79720000	79735000		chr13	62110000	62120000	chr13	62200000	62225000
chr1	35890000	35900000	chr1	36180000	36190000	79	119	144	45	73	84	290000	-0.448022	6.65949	12.1417	0.000493077	0.0279005	chr1:35865000-36215000			chr1	65085000	65090000	chr1	65225000	65230000		chr14	121370000	121380000	chr14	121590000	121600000		chr13	63000000	63030000	chr13	63425000	63460000
chr1	35890000	35900000	chr1	36300000	36310000	93	154	200	86	121	117	410000	-0.151089	7.15377	1.97577	0.159837	0.457056	chr1:35865000-36335000			chr1	65095000	65100000	chr1	65225000	65230000		chr15	25725000	25750000	chr15	25885000	25890000		chr13	76975000	77000000	chr13	77975000	78000000
chr1	36060000	36075000	chr1	36115000	36130000	139	242	301	156	191	229	55000	0.0695918	7.85203	0.67116	0.412647	0.691385	chr1:36035000-36155000			chr1	65095000	65100000	chr1	65970000	65975000		chr15	59220000	59225000	chr15	59480000	59485000		chr13	91065000	91080000	chr13	91770000	91780000
chr1	36590000	36605000	chr1	36690000	36695000	53	107	116	69	95	114	95000	0.322091	6.68644	6.66624	0.00982565	0.124166	chr1:36565000-36720000			chr1	65350000	65360000	chr1	65690000	65700000		chr15	63720000	63750000	chr15	64450000	64475000		chr13	98000000	98005000	chr13	98255000	98270000
chr1	36590000	36605000	chr1	36790000	36805000	60	108	139	59	76	80	200000	-0.200616	6.60145	2.38933	0.122166	0.404507	chr1:36565000-36830000			chr1	65355000	65360000	chr1	65685000	65690000		chr15	75540000	75555000	chr15	75660000	75665000		chr13	98800000	98815000	chr13	99000000	99010000
chr1	36590000	36605000	chr1	37920000	37930000	15	24	26	9	14	21	1327500	-0.249779	4.46013	0.799851	0.371138	0.659676	chr1:36565000-37955000			chr1	67675000	67700000	chr1	69175000	69200000		chr15	88650000	88660000	chr15	88700000	88710000		chr13	105000000	105025000	chr13	105575000	105610000
chr1	36610000	36615000	chr1	36670000	36675000	105	135	173	89	93	127	60000	-0.107501	7.06161	0.942376	0.331668	0.631314	chr1:36585000-36700000			chr1	69290000	69300000	chr1	69820000	69830000		chr15	100280000	100305000	chr15	100600000	100610000		chr13	105720000	105740000	chr13	106160000	106180000
chr1	36790000	36805000	chr1	37685000	37700000	35	53	46	33	51	46	895000	0.266672	5.65078	2.22331	0.135941	0.423966	chr1:36765000-37725000			chr1	69830000	69840000	chr1	70310000	70320000		chr15	102075000	102100000	chr15	102750000	102775000		chr13	107810000	107820000	chr13	112470000	112480000
chr1	36825000	36850000	chr1	37040000	37050000	36	69	76	46	55	64	207500	0.178351	6.02547	1.29208	0.255665	0.56071	chr1:36800000-37075000			chr1	71335000	71340000	chr1	71575000	71580000		chr16	6990000	7000000	chr16	7270000	7280000		chr13	108935000	108950000	chr13	109990000	110010000
chr1	36825000	36850000	chr1	37300000	37310000	56	101	130	44	56	83	467500	-0.336578	6.45308	6.01199	0.014209	0.147866	chr1:36800000-37335000			chr1	71675000	71700000	chr1	72850000	72875000		chr16	8735000	8740000	chr16	8830000	8840000		chr13	114425000	114450000	chr13	114625000	114660000
chr1	36825000	36850000	chr1	37475000	37500000	269	450	524	255	303	337	650000	-0.160159	8.61128	5.66727	0.0172843	0.163915	chr1:36800000-37525000			chr1	72765000	72770000	chr1	72900000	72905000		chr16	10550000	10575000	chr16	10865000	10870000		chr14	8785000	8800000	chr14	9120000	9160000
chr1	36825000	36850000	chr1	37685000	37700000	27	40	59	12	32	47	855000	-0.157834	5.37996	0.631344	0.426863	0.70249	chr1:36800000-37725000			chr1	72920000	72925000	chr1	73865000	73870000		chr16	13150000	13160000	chr16	13440000	13450000		chr14	25130000	25140000	chr14	25300000	25310000
chr1	36825000	36850000	chr1	37920000	37930000	58	92	108	35	68	53	1087500	-0.413362	6.27564	7.96306	0.00477416	0.0865907	chr1:36800000-37955000			chr1	73945000	73950000	chr1	74170000	74175000		chr16	16595000	16600000	chr16	16825000	16830000		chr14	33020000	33030000	chr14	33275000	33300000
chr1	37040000	37050000	chr1	37155000	37160000	84	129	139	74	117	130	112500	0.177277	6.96219	2.42708	0.119255	0.399797	chr1:37015000-37185000			chr1	73945000	73950000	chr1	74240000	74245000		chr16	18440000	18445000	chr16	18610000	18630000		chr14	34010000	34030000	chr14	34180000	34190000
chr1	37040000	37050000	chr1	37300000	37310000	85	149	172	90	114	158	260000	0.145855	7.14883	1.8614	0.172464	0.470925	chr1:37015000-37335000			chr1	73945000	73950000	chr1	74805000	74810000		chr16	19720000	19730000	chr16	19845000	19850000		chr14	51400000	51430000	chr14	51700000	51730000
chr1	37325000	37335000	chr1	37455000	37460000	50	118	129	70	88	96	127500	0.0876762	6.67814	0.488482	0.484605	0.741746	chr1:37300000-37485000			chr1	74040000	74045000	chr1	74120000	74125000		chr16	21490000	21495000	chr16	21725000	21735000		chr14	57990000	57995000	chr14	58235000	58240000
chr1	37325000	37335000	chr1	37685000	37700000	72	135	127	75	97	128	362500	0.155926	6.87732	1.77229	0.183098	0.485872	chr1:37300000-37725000			chr1	74250000	74255000	chr1	74435000	74440000		chr16	30225000	30275000	chr16	30510000	30515000		chr14	58690000	58700000	chr14	63850000	63875000
chr1	37325000	37335000	chr1	37920000	37930000	34	50	61	31	40	50	595000	0.0503286	5.66051	0.0792536	0.778312	0.910889	chr1:37300000-37955000			chr1	74850000	74860000	chr1	74900000	74910000		chr16	30535000	30540000	chr16	31050000	31075000		chr14	64000000	64025000	chr14	64150000	64155000
chr1	37350000	37360000	chr1	37920000	37930000	32	74	92	41	40	56	570000	-0.217698	5.97941	1.82772	0.176397	0.476252	chr1:37325000-37955000			chr1	74995000	75000000	chr1	75060000	75065000		chr16	32810000	32820000	chr16	32875000	32880000		chr14	66670000	66680000	chr14	66900000	66910000
chr1	37350000	37360000	chr1	38180000	38190000	7	8	13	10	14	14	830000	0.74377	3.82705	4.43205	0.0352701	0.230033	chr1:37325000-38215000			chr1	75175000	75180000	chr1	75250000	75255000		chr16	42270000	42280000	chr16	42780000	42785000		chr14	69350000	69360000	chr14	69750000	69775000
chr1	37475000	37500000	chr1	37920000	37930000	22	34	39	15	15	27	437500	-0.423329	4.89874	3.1343	0.0766613	0.328277	chr1:37450000-37955000			chr1	75340000	75345000	chr1	75460000	75465000		chr16	55925000	55975000	chr16	56130000	56135000		chr14	73500000	73510000	chr14	73700000	73725000
chr1	37520000	37530000	chr1	37685000	37700000	63	110	107	56	69	81	167500	-0.131159	6.50159	0.957844	0.327731	0.627337	chr1:37495000-37725000			chr1	75500000	75510000	chr1	77450000	77460000		chr16	87475000	87525000	chr16	87575000	87580000		chr14	76900000	76925000	chr14	77400000	77425000
chr1	37685000	37700000	chr1	37920000	37930000	39	52	70	28	41	58	232500	-0.03108	5.77014	0.0325325	0.856864	0.946107	chr1:37660000-37955000			chr1	77370000	77375000	chr1	77510000	77515000		chr16	89760000	89775000	chr16	90175000	90200000		chr14	106750000	106760000	chr14	111350000	111380000
chr1	37730000	37740000	chr1	37920000	37930000	178	334	372	175	232	261	190000	-0.0909872	8.15168	1.37973	0.240147	0.547207	chr1:37705000-37955000			chr1	77970000	77980000	chr1	78440000	78450000		chr16	96900000	96910000	chr16	97510000	97520000		chr14	121230000	121240000	chr14	121320000	121325000
chr1	37950000	37960000	chr1	38040000	38050000	176	317	326	144	196	205	90000	-0.27552	7.96698	11.1049	0.000861004	0.0376725	chr1:37925000-38075000			chr1	77975000	77980000	chr1	78410000	78415000		chr17	7510000	7515000	chr17	13640000	13690000		chr14	122890000	122900000	chr14	123270000	123280000
chr1	37975000	38000000	chr1	38825000	38850000	61	105	140	52	52	77	850000	-0.444186	6.50312	10.7273	0.00105567	0.0419247	chr1:37950000-38875000			chr1	78720000	78725000	chr1	80175000	80180000		chr17	7555000	7570000	chr17	13570000	13580000		chr15	6175000	6200000	chr15	6515000	6520000
chr1	38240000	38250000	chr1	38360000	38370000	80	113	140	61	104	107	120000	0.0189207	6.81081	0.0248226	0.87481	0.953398	chr1:38215000-38395000			chr1	80175000	80180000	chr1	80405000	80410000		chr17	12605000	12615000	chr17	12850000	12855000		chr15	10850000	10855000	chr15	10950000	10975000
chr1	38240000	38250000	chr1	38825000	38850000	39	69	67	40	60	81	592500	0.358754	6.06542	5.39207	0.0202285	0.176352	chr1:38215000-38875000			chr1	81310000	81315000	chr1	82470000	82475000		chr17	27470000	27500000	chr17	27505000	27510000		chr15	25370000	25375000	chr15	25710000	25720000
chr1	38450000	38455000	chr1	38825000	38850000	16	23	21	15	22	23	385000	0.309473	4.58618	1.38406	0.239411	0.546591	chr1:38425000-38875000			chr1	82550000	82560000	chr1	82630000	82640000		chr17	27700000	27710000	chr17	27900000	27910000		chr15	27250000	27275000	chr15	27510000	27520000
chr1	38825000	38850000	chr1	38910000	38915000	69	85	122	65	95	77	75000	0.0921917	6.57845	0.5043	0.477617	0.73651	chr1:38800000-38940000			chr1	82775000	82800000	chr1	83050000	83075000		chr17	44280000	44290000	chr17	44390000	44410000		chr15	41150000	41175000	chr15	41775000	41810000
chr1	38825000	38850000	chr1	38990000	38995000	34	72	77	33	46	55	155000	-0.137193	5.90292	0.691785	0.405558	0.685758	chr1:38800000-39020000			chr1	82785000	82790000	chr1	83710000	83715000		chr17	45330000	45335000	chr17	45385000	45390000		chr15	42775000	42800000	chr15	43575000	43610000
chr1	38920000	38925000	chr1	38990000	38995000	69	119	132	67	86	107	70000	0.0120563	6.75094	0.00967388	0.92165	0.97226	chr1:38895000-39020000			chr1	82800000	82805000	chr1	82980000	82985000		chr17	47525000	47530000	chr17	47610000	47620000		chr15	43575000	43610000	chr15	44240000	44250000
chr1	39060000	39070000	chr1	39250000	39275000	130	222	244	118	150	171	197500	-0.129087	7.57338	1.90692	0.167306	0.465074	chr1:39035000-39300000			chr1	83025000	83030000	chr1	85100000	85105000		chr17	49070000	49075000	chr17	49325000	49330000		chr15	51740000	51750000	chr15	51975000	52000000
chr1	39060000	39070000	chr1	39285000	39290000	33	59	51	41	42	54	222500	0.249092	5.73193	2.05389	0.151818	0.444962	chr1:39035000-39315000			chr1	83060000	83065000	chr1	83710000	83715000		chr17	56330000	56335000	chr17	56390000	56400000		chr15	53900000	53910000	chr15	54240000	54250000
chr1	39060000	39070000	chr1	39400000	39405000	99	167	152	79	93	115	337500	-0.231626	7.02758	4.24092	0.0394607	0.242168	chr1:39035000-39430000			chr1	83720000	83730000	chr1	84690000	84700000		chr17	72040000	72045000	chr17	72210000	72225000		chr15	73665000	73670000	chr15	74365000	74370000
chr1	39060000	39070000	chr1	39425000	39430000	27	30	40	27	42	43	362500	0.516855	5.33002	6.64977	0.00991686	0.124748	chr1:39035000-39455000			chr1	83730000	83735000	chr1	84690000	84695000		chr17	80060000	80065000	chr17	80950000	80960000		chr15	77600000	77610000	chr15	77740000	77750000
chr1	39060000	39070000	chr1	39575000	39600000	48	94	102	47	71	82	522500	0.0249392	6.37407	0.0320048	0.858017	0.946532	chr1:39035000-39625000			chr1	83740000	83745000	chr1	84095000	84100000		chr17	83420000	83450000	chr17	83640000	83655000		chr15	79575000	79585000	chr15	79740000	79745000
chr1	39250000	39275000	chr1	39575000	39600000	292	493	533	267	353	398	325000	-0.061284	8.73918	0.901893	0.342275	0.637605	chr1:39225000-39625000			chr1	84125000	84130000	chr1	84280000	84285000		chr17	91880000	91890000	chr17	92500000	92510000		chr15	84200000	84205000	chr15	84440000	84445000
chr1	39445000	39450000	chr1	39575000	39600000	139	242	275	126	185	219	140000	0.00363545	7.76753	0.00172992	0.966824	0.988199	chr1:39420000-39625000			chr1	84880000	84885000	chr1	85110000	85115000		chr18	10825000	10840000	chr18	11050000	11060000		chr15	89425000	89450000	chr15	90025000	90060000
chr1	39740000	39750000	chr1	39975000	40000000	35	54	85	29	44	50	242500	-0.187704	5.81227	1.211	0.271135	0.575534	chr1:39715000-40025000			chr1	88080000	88090000	chr1	88200000	88210000		chr18	20790000	20800000	chr18	20970000	20980000		chr15	94385000	94390000	chr15	94480000	94485000
chr1	39955000	39960000	chr1	39975000	40000000	22	35	44	26	38	59	30000	0.593525	5.42431	9.37256	0.00220258	0.0612042	chr1:39930000-40025000			chr1	88085000	88090000	chr1	88230000	88235000		chr18	24825000	24840000	chr18	25120000	25130000		chr15	102815000	102820000	chr15	102960000	102965000
chr1	39975000	40000000	chr1	42750000	42775000	31	33	37	14	20	29	2775000	-0.368578	5.001	2.57328	0.108682	0.383141	chr1:39950000-42800000			chr1	88110000	88115000	chr1	88235000	88240000		chr18	35970000	35975000	chr18	36095000	36125000		chr16	4550000	4555000	chr16	4665000	4670000
chr1	40050000	40060000	chr1	40430000	40440000	40	60	75	26	35	45	380000	-0.410657	5.73573	5.39009	0.0202514	0.176388	chr1:40025000-40465000			chr1	88110000	88120000	chr1	88230000	88240000		chr18	38150000	38200000	chr18	38460000	38470000		chr16	23450000	23455000	chr16	23950000	23960000
chr1	40170000	40175000	chr1	40430000	40440000	28	57	66	33	48	51	262500	0.117927	5.7459	0.463461	0.496011	0.748343	chr1:40145000-40465000			chr1	88255000	88260000	chr1	88425000	88430000		chr18	38490000	38500000	chr18	38575000	38580000		chr16	38900000	38905000	chr16	39050000	39075000
chr1	40430000	40440000	chr1	40595000	40600000	28	36	58	20	31	46	162500	-0.0193539	5.39288	0.00965674	0.921719	0.97226	chr1:40405000-40625000			chr1	88335000	88340000	chr1	88425000	88430000		chr18	53095000	53125000	chr18	53830000	53840000		chr16	40450000	40475000	chr16	41225000	41260000
chr1	40430000	40440000	chr1	40715000	40720000	15	23	29	21	19	23	282500	0.221979	4.69142	0.768943	0.380544	0.66829	chr1:40405000-40745000			chr1	88510000	88515000	chr1	88935000	88940000		chr18	60755000	60760000	chr18	60800000	60805000		chr16	44750000	44775000	chr16	45075000	45100000
chr1	40630000	40640000	chr1	40900000	40910000	25	29	40	27	25	31	270000	0.131665	5.1041	0.365167	0.545651	0.7803	chr1:40605000-40935000			chr1	88515000	88520000	chr1	88935000	88940000		chr18	73800000	73810000	chr18	74000000	74030000		chr16	55925000	55975000	chr16	56060000	56065000
chr1	40855000	40860000	chr1	40900000	40910000	31	57	81	41	66	63	47500	0.320425	5.99679	4.09977	0.0428889	0.250298	chr1:40830000-40935000			chr1	88545000	88550000	chr1	88935000	88940000		chr18	81420000	81440000	chr18	82100000	82125000		chr16	55925000	55975000	chr16	56910000	56925000
chr1	40945000	40950000	chr1	41110000	41115000	28	55	74	32	35	42	165000	-0.213075	5.65984	1.39858	0.236962	0.543539	chr1:40920000-41140000			chr1	88595000	88600000	chr1	88810000	88815000		chr19	20400000	20450000	chr19	20835000	20845000		chr16	91925000	91950000	chr16	92275000	92300000
chr1	42970000	42980000	chr1	43120000	43125000	58	71	74	32	38	53	147500	-0.411667	5.94256	6.26199	0.0123356	0.13906	chr1:42945000-43150000			chr1	88850000	88875000	chr1	90075000	90100000		chr19	37770000	37785000	chr19	37825000	37830000		chr17	5790000	5800000	chr17	5890000	5900000
chr1	42970000	42980000	chr1	43165000	43170000	46	61	61	30	45	54	192500	-0.0704439	5.8133	0.171861	0.678463	0.856908	chr1:42945000-43195000			chr1	89070000	89075000	chr1	90180000	90185000		chr19	42865000	42885000	chr19	43470000	43480000		chr17	31815000	31830000	chr17	31980000	31995000
chr1	42970000	42980000	chr1	43315000	43350000	9	21	13	11	15	9	357500	0.0147552	4.03348	0.00204577	0.963924	0.987223	chr1:42945000-43375000			chr1	89345000	89350000	chr1	89560000	89565000		chr19	46740000	46750000	chr19	46805000	46820000		chr17	43400000	43410000	chr17	44000000	44020000
chr1	42970000	42980000	chr1	43785000	43800000	26	33	36	11	8	13	817500	-1.24982	4.66014	20.4004	6.28177e-06	0.00270763	chr1:42945000-43825000			chr1	90000000	90005000	chr1	90035000	90040000		chr19	56175000	56180000	chr19	56270000	56275000		chr17	44920000	44925000	chr17	45175000	45200000
chr1	43195000	43210000	chr1	43315000	43350000	151	249	261	117	169	198	130000	-0.139343	7.71751	2.44019	0.118262	0.398921	chr1:43170000-43375000			chr1	90250000	90255000	chr1	90600000	90605000		chr2	3255000	3260000	chr2	3335000	3345000		chr17	46900000	46925000	chr17	47000000	47025000
chr1	43195000	43210000	chr1	43785000	43800000	43	78	80	29	41	49	590000	-0.443634	5.91594	7.11824	0.00763035	0.109416	chr1:43170000-43825000			chr1	90250000	90255000	chr1	90635000	90640000		chr2	10020000	10025000	chr2	10195000	10225000		chr17	64840000	64850000	chr17	65220000	65230000
chr1	43195000	43210000	chr1	44100000	44125000	30	51	56	27	26	34	910000	-0.341991	5.42392	3.01379	0.0825591	0.337962	chr1:43170000-44150000			chr1	90635000	90640000	chr1	91085000	91090000		chr2	11920000	11930000	chr2	12220000	12225000		chr17	65265000	65270000	chr17	65670000	65675000
chr1	43315000	43350000	chr1	44100000	44125000	78	103	133	69	78	102	780000	-0.0233754	6.70929	0.0352766	0.851017	0.944216	chr1:43290000-44150000			chr1	91215000	91220000	chr1	91420000	91425000		chr2	16620000	16630000	chr2	16830000	16840000		chr17	88170000	88180000	chr17	88340000	88355000
chr1	43760000	43765000	chr1	44255000	44260000	48	76	99	43	62	76	495000	0.0106274	6.24166	0.00530007	0.941964	0.979113	chr1:43735000-44285000			chr1	91240000	91245000	chr1	91420000	91425000		chr2	27125000	27150000	chr2	27280000	27285000		chr18	36095000	36125000	chr18	36675000	36700000
chr1	43785000	43800000	chr1	44100000	44125000	39	54	66	33	33	51	320000	-0.130783	5.71142	0.549417	0.458556	0.723872	chr1:43760000-44150000			chr1	91240000	91245000	chr1	91525000	91530000		chr2	33600000	33605000	chr2	33830000	33835000		chr18	42760000	42770000	chr18	43140000	43150000
chr1	44000000	44025000	chr1	45850000	45900000	27	37	62	18	37	47	1862500	0.00663945	5.44787	0.00118413	0.972549	0.989056	chr1:43975000-45925000			chr1	91265000	91270000	chr1	91420000	91425000		chr2	52600000	52630000	chr2	52980000	52985000		chr18	54150000	54175000	chr18	54450000	54475000
chr1	44275000	44300000	chr1	45225000	45250000	23	42	37	17	17	27	950000	-0.428207	4.9925	3.43268	0.0639182	0.300398	chr1:44250000-45275000			chr1	91540000	91545000	chr1	91835000	91840000		chr2	68390000	68425000	chr2	68620000	68630000		chr18	66080000	66100000	chr18	66670000	66700000
chr1	44275000	44300000	chr1	45800000	45830000	33	54	47	39	38	47	1527500	0.199092	5.61899	1.2099	0.271351	0.57566	chr1:44250000-45855000			chr1	91905000	91910000	chr1	92485000	92490000		chr2	84575000	84600000	chr2	84645000	84650000		chr18	66525000	66530000	chr18	66670000	66700000
chr1	44305000	44310000	chr1	46400000	46405000	5	4	5	7	11	9	2095000	1.23477	3.26966	7.45954	0.00631013	0.0992775	chr1:44280000-46430000			chr1	91950000	91960000	chr1	92450000	92460000		chr2	91810000	91815000	chr2	92270000	92280000		chr18	82195000	82210000	chr18	82450000	82460000
chr1	44800000	44825000	chr1	45350000	45380000	82	128	133	48	81	84	552500	-0.37629	6.69083	8.80751	0.00299993	0.0703865	chr1:44775000-45405000			chr1	91955000	91960000	chr1	92485000	92490000		chr2	93710000	93720000	chr2	93840000	93850000		chr19	4040000	4060000	chr19	4305000	4310000
chr1	44800000	44825000	chr1	45670000	45690000	20	29	26	14	20	16	867500	-0.271834	4.63967	1.08147	0.29837	0.602078	chr1:44775000-45715000			chr1	92545000	92550000	chr1	92735000	92740000		chr2	110500000	110510000	chr2	110800000	110830000		chr19	7130000	7145000	chr19	7680000	7690000
chr1	44800000	44825000	chr1	45800000	45830000	28	28	22	15	24	27	1002500	0.0690417	4.8275	0.0818528	0.774802	0.909146	chr1:44775000-45855000			chr1	93420000	93430000	chr1	94500000	94510000		chr2	113140000	113170000	chr2	113305000	113320000		chr19	10150000	10155000	chr19	10270000	10280000
chr1	45475000	45510000	chr1	45670000	45690000	52	96	106	60	81	91	187500	0.181093	6.50173	1.85231	0.173515	0.47265	chr1:45450000-45715000			chr1	94540000	94545000	chr1	94725000	94730000		chr2	119995000	120000000	chr2	120105000	120110000		chr19	10330000	10335000	chr19	10560000	10565000
chr1	45475000	45510000	chr1	45800000	45830000	90	131	124	79	77	121	322500	-0.00678357	6.85082	0.00327043	0.954396	0.983513	chr1:45450000-45855000			chr1	94545000	94550000	chr1	94725000	94730000		chr2	125080000	125090000	chr2	125420000	125430000		chr19	21425000	21460000	chr19	21630000	21650000
chr1	45850000	45900000	chr1	46075000	46080000	20	50	56	21	30	37	202500	-0.204826	5.361	1.04531	0.306591	0.610344	chr1:45825000-46105000			chr1	94545000	94550000	chr1	94790000	94795000		chr2	128520000	128530000	chr2	128640000	128645000		chr19	28225000	28250000	chr19	28800000	28810000
chr1	45850000	45900000	chr1	46470000	46475000	6	12	12	4	13	7	597500	-0.010017	3.58579	0.000658634	0.979525	0.992323	chr1:45825000-46500000			chr1	94600000	94605000	chr1	94725000	94730000		chr2	128770000	128780000	chr2	129290000	129300000		chr19	29885000	29910000	chr19	30050000	30060000
chr1	45850000	45900000	chr1	46850000	46875000	34	74	46	39	45	52	987500	0.131673	5.7805	0.592089	0.441612	0.712917	chr1:45825000-46900000			chr1	95070000	95075000	chr1	95200000	95205000		chr2	146035000	146050000	chr2	147860000	147875000		chr19	46210000	46220000	chr19	46805000	46820000
chr1	46000000	46005000	chr1	46125000	46130000	11	30	34	15	31	22	125000	0.170091	4.8174	0.495	0.481705	0.740133	chr1:45975000-46155000			chr1	95070000	95075000	chr1	95975000	95980000		chr2	150990000	151000000	chr2	151220000	151230000		chr19	46740000	46750000	chr19	47060000	47070000
chr1	46240000	46245000	chr1	46660000	46665000	4	7	8	5	6	11	420000	0.513747	3.26936	1.34158	0.246755	0.553527	chr1:46215000-46690000			chr1	95725000	95750000	chr1	95950000	95975000		chr2	153325000	153330000	chr2	153400000	153420000		chr19	57470000	57480000	chr19	57700000	57725000
chr1	46355000	46370000	chr1	46560000	46570000	16	26	27	15	15	17	202500	-0.240549	4.54148	0.789008	0.3744	0.663001	chr1:46330000-46595000			chr1	95805000	95810000	chr1	95885000	95890000		chr2	156720000	156725000	chr2	156760000	156765000		chr2	3730000	3735000	chr2	4410000	4435000
chr1	46355000	46370000	chr1	46800000	46805000	4	11	12	5	15	8	440000	0.359526	3.60749	0.872836	0.350171	0.642264	chr1:46330000-46830000			chr1	95815000	95820000	chr1	95885000	95890000		chr2	165600000	165610000	chr2	165735000	165750000		chr2	13200000	13225000	chr2	14625000	14650000
chr1	46530000	46535000	chr1	46630000	46640000	8	18	14	7	8	7	102500	-0.543784	3.75081	2.12543	0.144873	0.435386	chr1:46505000-46665000			chr1	98740000	98745000	chr1	98915000	98920000		chr2	180300000	180305000	chr2	180510000	180525000		chr2	17325000	17350000	chr2	18000000	18025000
chr1	46595000	46600000	chr1	46630000	46640000	20	21	16	15	19	15	37500	0.0923304	4.4247	0.108508	0.741849	0.891998	chr1:46570000-46665000			chr1	106880000	106890000	chr1	107250000	107260000		chr3	19460000	19470000	chr3	19590000	19600000		chr2	20330000	20340000	chr2	20690000	20725000
chr1	51010000	51020000	chr1	51385000	51395000	51	74	84	48	66	64	375000	0.0797874	6.18228	0.287392	0.591896	0.809696	chr1:50985000-51420000			chr1	106880000	106890000	chr1	107930000	107940000		chr3	65460000	65470000	chr3	65660000	65670000		chr2	21200000	21205000	chr2	21825000	21850000
chr1	51010000	51020000	chr1	51650000	51660000	20	47	57	20	51	42	640000	0.177597	5.50108	0.885494	0.346701	0.640477	chr1:50985000-51685000			chr1	106890000	106895000	chr1	107520000	107525000		chr3	68820000	68850000	chr3	69695000	69725000		chr2	26300000	26310000	chr2	26890000	26900000
chr1	51010000	51020000	chr1	51670000	51680000	24	14	31	18	29	30	660000	0.466953	4.8458	3.82072	0.0506224	0.26647	chr1:50985000-51705000			chr1	107970000	107975000	chr1	108290000	108295000		chr3	78975000	79010000	chr3	79240000	79260000		chr2	30020000	30030000	chr2	30120000	30130000
chr1	51410000	51415000	chr1	51650000	51660000	20	39	51	26	42	36	242500	0.230681	5.36162	1.35368	0.244636	0.551458	chr1:51385000-51685000			chr1	108320000	108325000	chr1	108610000	108615000		chr3	87595000	87600000	chr3	87730000	87735000		chr2	30320000	30330000	chr2	30640000	30650000
chr1	51520000	51530000	chr1	52050000	52065000	32	51	47	27	39	45	532500	0.0829059	5.52477	0.195548	0.658339	0.844911	chr1:51495000-52090000			chr1	108320000	108325000	chr1	108710000	108715000		chr3	87810000	87820000	chr3	87870000	87880000		chr2	31985000	31995000	chr2	32140000	32145000
chr1	51535000	51540000	chr1	51650000	51660000	32	92	103	45	70	65	117500	-0.0211152	6.25143	0.0210432	0.884661	0.956889	chr1:51510000-51685000			chr1	108410000	108420000	chr1	108710000	108720000		chr3	97480000	97490000	chr3	97670000	97675000		chr2	33340000	33345000	chr2	33495000	33500000
chr1	51690000	51705000	chr1	52000000	52005000	49	63	80	26	53	61	305000	-0.144803	5.96756	0.805854	0.369349	0.658265	chr1:51665000-52030000			chr1	108910000	108915000	chr1	109375000	109380000		chr3	107740000	107750000	chr3	107860000	107870000		chr2	49625000	49630000	chr2	50125000	50135000
chr1	51690000	51705000	chr1	52050000	52065000	26	36	48	21	38	52	360000	0.323019	5.40568	2.74364	0.0976423	0.366252	chr1:51665000-52090000			chr1	113600000	113625000	chr1	114150000	114175000		chr3	108175000	108210000	chr3	108860000	108870000		chr2	60090000	60105000	chr2	60250000	60260000
chr1	51690000	51705000	chr1	52140000	52155000	39	38	56	27	45	46	450000	0.137836	5.58087	0.563557	0.45283	0.719999	chr1:51665000-52180000			chr1	119720000	119725000	chr1	119920000	119925000		chr3	121860000	121870000	chr3	122330000	122355000		chr2	63350000	63355000	chr2	64290000	64300000
chr1	52050000	52065000	chr1	52140000	52155000	32	61	75	25	41	52	90000	-0.197306	5.75992	1.28882	0.256266	0.560925	chr1:52025000-52180000			chr1	120460000	120465000	chr1	120655000	120660000		chr3	122860000	122875000	chr3	123020000	123025000		chr2	64980000	64990000	chr2	65170000	65175000
chr1	52545000	52550000	chr1	52685000	52690000	19	53	47	25	37	55	140000	0.286307	5.49543	2.29734	0.129596	0.415678	chr1:52520000-52715000			chr1	120665000	120670000	chr1	120975000	120980000		chr3	137650000	137660000	chr3	137810000	137820000		chr2	68390000	68425000	chr2	68575000	68600000
chr1	52685000	52690000	chr1	53010000	53015000	28	41	48	24	55	38	325000	0.310574	5.48438	2.68178	0.101502	0.372554	chr1:52660000-53040000			chr1	120980000	120990000	chr1	121360000	121370000		chr3	141525000	141530000	chr3	141935000	141940000		chr2	73395000	73425000	chr2	73610000	73615000
chr1	52705000	52710000	chr1	52800000	52805000	14	31	24	19	30	31	95000	0.522398	4.87269	4.87562	0.0272387	0.2045	chr1:52680000-52830000			chr1	120985000	120990000	chr1	121360000	121365000		chr4	3900000	3925000	chr4	4055000	4060000		chr2	74490000	74555000	chr2	75900000	75925000
chr1	53110000	53120000	chr1	53320000	53330000	34	72	67	38	52	58	210000	0.0865071	5.92091	0.281699	0.59559	0.811488	chr1:53085000-53355000			chr1	121925000	121930000	chr1	121985000	121990000		chr4	10330000	10340000	chr4	10970000	11015000		chr2	77185000	77190000	chr2	77525000	77550000
chr1	53110000	53120000	chr1	53750000	53780000	5	7	10	9	14	15	650000	1.08591	3.71158	8.44189	0.00366676	0.077321	chr1:53085000-53805000			chr1	121925000	121930000	chr1	122365000	122370000		chr4	56500000	56525000	chr4	56675000	56700000		chr2	84950000	84975000	chr2	85550000	85570000
chr1	53220000	53230000	chr1	53750000	53780000	13	21	32	5	15	19	540000	-0.444057	4.4113	2.39519	0.121709	0.403934	chr1:53195000-53805000			chr1	122095000	122100000	chr1	122190000	122195000		chr4	57960000	57970000	chr4	58090000	58105000		chr2	101525000	101550000	chr2	101650000	101675000
chr1	53360000	53370000	chr1	53750000	53780000	16	25	39	30	32	43	400000	0.701613	5.16388	10.8275	0.00100006	0.0407106	chr1:53335000-53805000			chr1	122225000	122230000	chr1	122445000	122450000		chr4	59795000	59805000	chr4	59935000	59945000		chr2	112030000	112040000	chr2	112320000	112340000
chr1	53750000	53780000	chr1	53940000	53945000	29	36	55	16	33	31	177500	-0.272403	5.26909	1.7214	0.189513	0.491111	chr1:53725000-53970000			chr1	122260000	122265000	chr1	122440000	122445000		chr4	61600000	61610000	chr4	61710000	61720000		chr2	115885000	115900000	chr2	116375000	116390000
chr1	53750000	53780000	chr1	53965000	53985000	98	153	184	87	98	142	210000	-0.100327	7.1374	0.864386	0.352514	0.643934	chr1:53725000-54010000			chr1	122485000	122490000	chr1	123070000	123075000		chr4	62210000	62230000	chr4	62420000	62430000		chr2	117090000	117100000	chr2	117240000	117250000
chr1	53750000	53780000	chr1	54430000	54440000	50	50	68	57	49	64	670000	0.327751	5.99405	4.27754	0.0386191	0.238702	chr1:53725000-54465000			chr1	122490000	122495000	chr1	123070000	123075000		chr4	85910000	85920000	chr4	87720000	87730000		chr2	119790000	119800000	chr2	119900000	119910000
chr1	53965000	53985000	chr1	54430000	54440000	18	33	36	21	25	27	460000	0.0586028	4.96778	0.0653383	0.798249	0.919753	chr1:53940000-54465000			chr1	123145000	123150000	chr1	123285000	123290000		chr4	94670000	94680000	chr4	95585000	95595000		chr2	151570000	151580000	chr2	151685000	151690000
chr1	54720000	54730000	chr1	55000000	55025000	113	191	220	88	133	172	287500	-0.104208	7.40017	1.11099	0.291868	0.596205	chr1:54695000-55050000			chr1	123335000	123340000	chr1	123445000	123450000		chr4	106510000	106515000	chr4	106830000	106845000		chr2	154525000	154530000	chr2	154685000	154695000
chr1	54720000	54730000	chr1	55040000	55045000	24	51	39	16	26	34	317500	-0.272661	5.19944	1.64014	0.200306	0.502706	chr1:54695000-55070000			chr1	127265000	127270000	chr1	127470000	127475000		chr4	114325000	114350000	chr4	114615000	114620000		chr2	157165000	157170000	chr2	157390000	157400000
chr1	54720000	54730000	chr1	55200000	55225000	19	39	38	28	34	34	487500	0.31093	5.2142	2.21453	0.136716	0.425388	chr1:54695000-55250000			chr1	127280000	127285000	chr1	127470000	127475000		chr4	117500000	117505000	chr4	117745000	117775000		chr2	165660000	165670000	chr2	165720000	165730000
chr1	54875000	54900000	chr1	55000000	55025000	572	983	1137	446	661	800	125000	-0.187325	9.7084	14.6202	0.000131499	0.0143215	chr1:54850000-55050000			chr1	127330000	127335000	chr1	127455000	127460000		chr4	118650000	118680000	chr4	118840000	118850000		chr2	166890000	166900000	chr2	167100000	167110000
chr1	54875000	54900000	chr1	55200000	55225000	32	43	58	21	37	39	325000	-0.143488	5.46017	0.552895	0.457137	0.723126	chr1:54850000-55250000			chr1	127500000	127505000	chr1	128315000	128320000		chr4	124630000	124635000	chr4	124700000	124705000		chr2	166935000	166940000	chr2	167035000	167040000
chr1	55050000	55080000	chr1	55130000	55135000	38	63	75	50	55	55	67500	0.17466	5.98491	1.20412	0.2725	0.576678	chr1:55025000-55160000			chr1	128510000	128515000	chr1	128825000	128830000		chr4	128645000	128650000	chr4	128735000	128740000		chr2	169920000	169950000	chr2	170160000	170170000
chr1	55050000	55080000	chr1	55200000	55225000	380	635	755	351	488	551	147500	-0.0363069	9.17214	0.409716	0.522114	0.766154	chr1:55025000-55250000			chr1	128900000	128910000	chr1	129350000	129360000		chr4	129780000	129785000	chr4	129860000	129880000		chr2	170505000	170510000	chr2	170695000	170710000
chr1	55050000	55080000	chr1	58450000	58475000	15	19	19	14	15	23	3397500	0.28184	4.41209	1.00681	0.315667	0.617034	chr1:55025000-58500000			chr1	129395000	129400000	chr1	129570000	129575000		chr4	131760000	131775000	chr4	131900000	131910000		chr3	32450000	32455000	chr3	32575000	32625000
chr1	55140000	55145000	chr1	55200000	55225000	76	119	117	70	79	99	70000	-0.0202235	6.70204	0.0262731	0.871235	0.951909	chr1:55115000-55250000			chr1	130180000	130185000	chr1	130720000	130725000		chr5	14910000	14930000	chr5	15210000	15220000		chr3	51310000	51320000	chr3	51450000	51460000
chr1	55250000	55255000	chr1	55435000	55440000	41	99	136	46	80	95	185000	-0.00743121	6.53147	0.00316562	0.955132	0.983513	chr1:55225000-55465000			chr1	130765000	130770000	chr1	131140000	131145000		chr5	15325000	15350000	chr5	15780000	15790000		chr3	67830000	67870000	chr3	68510000	68520000
chr1	55290000	55300000	chr1	55435000	55440000	113	224	248	125	176	196	142500	0.0776346	7.63662	0.726507	0.394018	0.677118	chr1:55265000-55465000			chr1	130770000	130780000	chr1	131140000	131150000		chr5	24190000	24195000	chr5	24345000	24350000		chr3	80750000	80775000	chr3	81575000	81600000
chr1	55455000	55465000	chr1	55790000	55800000	53	75	91	47	77	75	335000	0.172828	6.29017	1.45781	0.227279	0.533778	chr1:55430000-55825000			chr1	132060000	132065000	chr1	132245000	132250000		chr5	26600000	26610000	chr5	27200000	27210000		chr3	87125000	87140000	chr3	87200000	87220000
chr1	55455000	55465000	chr1	55930000	55935000	15	35	38	19	33	39	472500	0.358693	5.11879	2.75279	0.0970848	0.365695	chr1:55430000-55960000			chr1	132060000	132070000	chr1	132240000	132250000		chr5	27230000	27235000	chr5	27365000	27370000		chr3	87890000	87900000	chr3	88045000	88055000
chr1	55480000	55490000	chr1	55790000	55800000	73	121	151	69	105	106	310000	0.0110207	6.85649	0.0086826	0.92576	0.972963	chr1:55455000-55825000			chr1	132445000	132450000	chr1	132950000	132955000		chr5	33735000	33740000	chr5	33930000	33940000		chr3	92870000	92930000	chr3	93100000	93105000
chr1	55940000	55950000	chr1	57025000	57050000	36	63	74	30	37	31	1092500	-0.506026	5.6857	7.8226	0.00515969	0.0904488	chr1:55915000-57075000			chr1	133000000	133010000	chr1	133650000	133660000		chr5	35930000	35940000	chr5	36095000	36125000		chr3	102860000	102870000	chr3	102960000	102965000
chr1	55940000	55950000	chr1	57260000	57270000	22	35	37	13	19	29	1320000	-0.311059	4.92492	1.74287	0.186776	0.488786	chr1:55915000-57295000			chr1	133010000	133015000	chr1	133155000	133160000		chr5	37680000	37690000	chr5	38140000	38150000		chr3	104240000	104260000	chr3	104475000	104500000
chr1	56000000	56025000	chr1	57025000	57050000	96	145	160	94	103	148	1025000	0.093624	7.1083	0.744758	0.388141	0.673223	chr1:55975000-57075000			chr1	133180000	133190000	chr1	133440000	133450000		chr5	43600000	43625000	chr5	44250000	44275000		chr3	104570000	104585000	chr3	104850000	104860000
chr1	56000000	56025000	chr1	57260000	57270000	18	22	31	18	30	19	1252500	0.227038	4.77059	0.852994	0.355707	0.646679	chr1:55975000-57295000			chr1	133180000	133190000	chr1	133450000	133460000		chr5	44060000	44070000	chr5	44380000	44390000		chr3	113350000	113360000	chr3	113730000	113740000
chr1	56810000	56815000	chr1	57025000	57050000	10	22	33	12	22	26	225000	0.195413	4.63916	0.57306	0.449046	0.717603	chr1:56785000-57075000			chr1	133505000	133510000	chr1	133660000	133665000		chr5	71925000	71950000	chr5	72475000	72500000		chr3	121230000	121240000	chr3	121570000	121590000
chr1	57475000	57490000	chr1	57565000	57570000	36	78	103	60	76	88	85000	0.358408	6.36483	6.62461	0.0100579	0.125495	chr1:57450000-57595000			chr1	133605000	133610000	chr1	133660000	133665000		chr5	91080000	91090000	chr5	91330000	91340000		chr3	129000000	129010000	chr3	129330000	129335000
chr1	57475000	57490000	chr1	57830000	57840000	66	113	126	69	98	124	352500	0.243112	6.78976	4.0693	0.0436693	0.251859	chr1:57450000-57865000			chr1	133890000	133895000	chr1	134010000	134015000		chr5	97540000	97575000	chr5	98750000	98760000		chr3	137440000	137450000	chr3	137640000	137645000
chr1	57475000	57490000	chr1	58000000	58010000	79	154	154	60	93	108	522500	-0.256579	6.90692	4.79149	0.0286007	0.208361	chr1:57450000-58035000			chr1	133890000	133895000	chr1	134050000	134055000		chr5	104280000	104295000	chr5	104760000	104780000		chr3	138300000	138310000	chr3	138565000	138570000
chr1	57475000	57490000	chr1	58025000	58030000	22	41	56	30	32	37	545000	0.0469556	5.38681	0.0567629	0.811687	0.925775	chr1:57450000-58055000			chr1	134050000	134055000	chr1	134250000	134255000		chr5	106875000	106900000	chr5	107210000	107220000		chr3	145070000	145080000	chr3	145260000	145265000
chr1	57475000	57490000	chr1	58080000	58090000	32	43	57	24	33	35	602500	-0.208486	5.42403	1.13227	0.287291	0.590912	chr1:57450000-58115000			chr1	134055000	134060000	chr1	134250000	134255000		chr5	109975000	110000000	chr5	110295000	110300000		chr3	145260000	145265000	chr3	145560000	145570000
chr1	57475000	57490000	chr1	58350000	58360000	22	48	59	27	39	39	872500	0.0154749	5.48366	0.00659703	0.935265	0.976616	chr1:57450000-58385000			chr1	134110000	134115000	chr1	134250000	134255000		chr5	114030000	114040000	chr5	114170000	114175000		chr3	145280000	145290000	chr3	145560000	145570000
chr1	58080000	58090000	chr1	58350000	58360000	24	64	82	38	65	75	270000	0.378183	6.03285	5.8612	0.0154783	0.15473	chr1:58055000-58385000			chr1	134655000	134660000	chr1	134860000	134865000		chr5	117730000	117745000	chr5	117940000	117960000		chr3	153620000	153640000	chr3	153890000	153900000
chr1	58750000	58755000	chr1	58940000	58950000	35	49	57	22	25	42	192500	-0.351572	5.46009	3.26601	0.0707295	0.315838	chr1:58725000-58975000			chr1	134655000	134660000	chr1	134865000	134870000		chr5	120250000	120270000	chr5	120400000	120410000		chr3	153930000	153935000	chr3	154230000	154240000
chr1	58820000	58830000	chr1	58940000	58950000	17	22	43	19	29	32	120000	0.275172	4.98431	1.46766	0.225715	0.532495	chr1:58795000-58975000			chr1	134940000	134950000	chr1	134990000	135000000		chr5	120540000	120550000	chr5	120910000	120915000		chr4	8590000	8600000	chr4	8950000	8960000
chr1	58820000	58830000	chr1	58955000	58960000	30	46	43	20	19	30	132500	-0.473133	5.18526	4.79827	0.0284883	0.20802	chr1:58795000-58985000			chr1	134945000	134950000	chr1	134980000	134985000		chr5	120950000	120970000	chr5	121210000	121220000		chr4	9540000	9545000	chr4	9680000	9700000
chr1	58820000	58830000	chr1	59200000	59205000	22	36	55	27	36	35	377500	0.106617	5.34227	0.284148	0.593995	0.810521	chr1:58795000-59230000			chr1	135075000	135080000	chr1	135205000	135210000		chr5	122575000	122580000	chr5	122840000	122845000		chr4	10800000	10850000	chr4	11100000	11125000
chr1	58820000	58830000	chr1	59290000	59300000	63	115	113	36	75	73	470000	-0.34979	6.46855	6.55325	0.0104693	0.128391	chr1:58795000-59325000			chr1	135075000	135080000	chr1	135250000	135255000		chr5	124460000	124465000	chr5	124525000	124540000		chr4	32850000	32875000	chr4	33375000	33400000
chr1	58820000	58830000	chr1	59675000	59685000	19	36	27	16	22	28	855000	-0.00184728	4.8635	5.98365e-05	0.993828	0.997437	chr1:58795000-59710000			chr1	135280000	135285000	chr1	135495000	135500000		chr5	124800000	124810000	chr5	124980000	124990000		chr4	41410000	41415000	chr4	41645000	41660000
chr1	58875000	58880000	chr1	58930000	58935000	27	39	64	29	44	38	55000	0.0842319	5.52438	0.201828	0.653249	0.842652	chr1:58850000-58960000			chr1	135280000	135285000	chr1	135500000	135505000		chr5	129345000	129350000	chr5	129415000	129420000		chr4	45025000	45030000	chr4	45290000	45300000
chr1	59200000	59205000	chr1	59675000	59685000	24	52	61	24	32	40	477500	-0.200181	5.47753	1.08551	0.297467	0.601456	chr1:59175000-59710000			chr1	135530000	135540000	chr1	135790000	135800000		chr5	142955000	142960000	chr5	143180000	143185000		chr4	57380000	57390000	chr4	57615000	57625000
chr1	59290000	59300000	chr1	59660000	59670000	140	198	240	142	163	205	370000	0.130424	7.64619	2.06514	0.150701	0.443391	chr1:59265000-59695000			chr1	135810000	135820000	chr1	136000000	136010000		chr5	143690000	143700000	chr5	143795000	143800000		chr4	75350000	75375000	chr4	75675000	75700000
chr1	59305000	59310000	chr1	59675000	59685000	43	64	73	43	54	60	372500	0.114115	5.98899	0.514527	0.473186	0.733813	chr1:59280000-59710000			chr1	136045000	136050000	chr1	136220000	136225000		chr5	145550000	145560000	chr5	145745000	145755000		chr4	82900000	82905000	chr4	82985000	82990000
chr1	59370000	59375000	chr1	59675000	59685000	33	34	42	15	26	26	307500	-0.389561	5.09618	3.07461	0.0795235	0.333582	chr1:59345000-59710000			chr1	136880000	136885000	chr1	137005000	137010000		chr6	16940000	16950000	chr6	17300000	17320000		chr4	84800000	84825000	chr4	85650000	85700000
chr1	59750000	59775000	chr1	63175000	63200000	8	16	14	16	18	18	3425000	0.758021	4.21424	6.22659	0.0125846	0.140268	chr1:59725000-63225000			chr1	137005000	137010000	chr1	137265000	137270000		chr6	16970000	16980000	chr6	17300000	17320000		chr4	86600000	86605000	chr4	87000000	87020000
chr1	59905000	59910000	chr1	63335000	63340000	1	6	8	4	3	5	3430000	-0.00962247	2.82669	0.000313288	0.985878	0.995113	chr1:59880000-63365000			chr1	137065000	137070000	chr1	137265000	137270000		chr6	17625000	17630000	chr6	17780000	17790000		chr4	104820000	104850000	chr4	104985000	104990000
chr1	59940000	59950000	chr1	60020000	60025000	31	41	50	40	35	42	77500	0.250851	5.51371	1.78436	0.181615	0.483907	chr1:59915000-60050000			chr1	137075000	137080000	chr1	137260000	137265000		chr6	23130000	23140000	chr6	23400000	23425000		chr4	107410000	107415000	chr4	107515000	107520000
chr1	59940000	59950000	chr1	60050000	60060000	74	123	151	78	86	114	110000	-0.0117309	6.85879	0.0098437	0.920967	0.97226	chr1:59915000-60085000			chr1	137350000	137360000	chr1	137560000	137570000		chr6	28370000	28380000	chr6	28840000	28860000		chr4	124615000	124625000	chr4	124735000	124740000
chr1	59940000	59950000	chr1	60910000	60925000	11	17	20	17	25	23	972500	0.744223	4.50762	7.50319	0.00615898	0.0983222	chr1:59915000-60950000			chr1	138430000	138435000	chr1	139115000	139120000		chr6	31600000	31625000	chr6	34200000	34225000		chr4	129460000	129470000	chr4	129520000	129525000
chr1	60500000	60510000	chr1	60910000	60925000	78	115	118	55	76	98	412500	-0.131243	6.65022	1.06178	0.30281	0.606241	chr1:60475000-60950000			chr1	138430000	138440000	chr1	139110000	139120000		chr6	34420000	34425000	chr6	34700000	34710000		chr4	132100000	132110000	chr4	132470000	132495000
chr1	60500000	60510000	chr1	61010000	61020000	20	35	42	17	28	41	510000	0.137213	5.14858	0.409847	0.522047	0.766132	chr1:60475000-61045000			chr1	138445000	138450000	chr1	138635000	138640000		chr6	39090000	39100000	chr6	39290000	39300000		chr4	133865000	133880000	chr4	133945000	133950000
chr1	60590000	60595000	chr1	60910000	60925000	15	29	32	26	28	50	325000	0.760846	5.12672	12.3679	0.000436781	0.026072	chr1:60565000-60950000			chr1	139125000	139130000	chr1	139935000	139940000		chr6	40885000	40890000	chr6	40985000	40990000		chr4	135350000	135365000	chr4	135495000	135510000
chr1	60620000	60625000	chr1	60910000	60925000	59	100	130	68	69	108	295000	0.0738466	6.634	0.336083	0.562099	0.791355	chr1:60595000-60950000			chr1	139125000	139130000	chr1	139940000	139945000		chr6	54200000	54205000	chr6	54300000	54325000		chr4	140145000	140150000	chr4	140225000	140240000
chr1	60835000	60840000	chr1	60910000	60925000	21	39	42	18	25	28	80000	-0.209936	5.07263	0.891247	0.34514	0.639043	chr1:60810000-60950000			chr1	140220000	140230000	chr1	140650000	140660000		chr6	72350000	72380000	chr6	72775000	72790000		chr4	141480000	141490000	chr4	143980000	143990000
chr1	61225000	61250000	chr1	61800000	61825000	128	208	249	109	129	165	575000	-0.225566	7.5065	5.53774	0.0186106	0.169268	chr1:61200000-61850000			chr1	140220000	140230000	chr1	140720000	140730000		chr6	87850000	87860000	chr6	88055000	88060000		chr4	149170000	149180000	chr4	149330000	149335000
chr1	61430000	61440000	chr1	61800000	61825000	25	59	41	23	35	52	377500	0.12617	5.48982	0.442559	0.50589	0.755664	chr1:61405000-61850000			chr1	140735000	140740000	chr1	141055000	141060000		chr6	88070000	88075000	chr6	88445000	88455000		chr4	151350000	151360000	chr4	151405000	151410000
chr1	61430000	61440000	chr1	62740000	62760000	28	33	38	13	21	23	1315000	-0.483016	4.93375	4.16075	0.0413712	0.246762	chr1:61405000-62785000			chr1	141920000	141930000	chr1	150380000	150390000		chr6	93800000	93810000	chr6	93980000	93990000		chr4	151585000	151590000	chr4	151810000	151815000
chr1	61570000	61580000	chr1	61800000	61825000	17	30	37	10	15	26	237500	-0.406003	4.74063	2.57081	0.108852	0.383375	chr1:61545000-61850000			chr1	146050000	146060000	chr1	146220000	146230000		chr6	97365000	97370000	chr6	97470000	97480000		chr5	4950000	4975000	chr5	5480000	5485000
chr1	61570000	61580000	chr1	62740000	62760000	15	21	27	10	10	17	1175000	-0.452699	4.34861	2.37118	0.123593	0.405931	chr1:61545000-62785000			chr1	151695000	151700000	chr1	152155000	152160000		chr6	100490000	100500000	chr6	100820000	100840000		chr5	36870000	36875000	chr5	36925000	36930000
chr1	62420000	62430000	chr1	62740000	62760000	82	147	157	76	97	100	325000	-0.187173	6.93146	2.60442	0.106566	0.38091	chr1:62395000-62785000			chr1	151700000	151705000	chr1	152155000	152160000		chr6	108380000	108395000	chr6	108680000	108690000		chr5	38205000	38210000	chr5	38475000	38485000
chr1	62450000	62455000	chr1	62740000	62760000	36	53	54	21	26	35	297500	-0.489548	5.43004	6.11514	0.0134029	0.144541	chr1:62425000-62785000			chr1	152475000	152480000	chr1	152855000	152860000		chr6	108405000	108410000	chr6	108610000	108615000		chr5	73280000	73290000	chr5	73770000	73780000
chr1	62765000	62770000	chr1	62865000	62870000	74	107	123	69	90	111	100000	0.139599	6.73691	1.29068	0.255923	0.560789	chr1:62740000-62895000			chr1	152480000	152485000	chr1	152855000	152860000		chr6	115170000	115180000	chr6	115485000	115490000		chr5	77450000	77460000	chr5	77640000	77650000
chr1	62765000	62770000	chr1	62975000	62980000	33	65	72	31	38	60	210000	-0.0862588	5.82175	0.259141	0.610711	0.820662	chr1:62740000-63005000			chr1	152880000	152885000	chr1	153195000	153200000		chr6	118125000	118130000	chr6	118320000	118335000		chr5	86595000	86650000	chr5	87075000	87100000
chr1	62780000	62790000	chr1	62820000	62840000	159	248	266	121	156	235	45000	-0.0855953	7.76654	0.953778	0.32876	0.628896	chr1:62755000-62865000			chr1	152925000	152930000	chr1	153190000	153195000		chr6	126750000	126765000	chr6	127050000	127060000		chr5	111825000	111850000	chr5	112270000	112280000
chr1	62820000	62840000	chr1	62975000	62980000	17	45	49	23	43	49	147500	0.361872	5.43605	3.52063	0.0606094	0.294019	chr1:62795000-63005000			chr1	153290000	153300000	chr1	153550000	153560000		chr6	130680000	130690000	chr6	130935000	130950000		chr5	112665000	112680000	chr5	112850000	112865000
chr1	62820000	62840000	chr1	63175000	63200000	17	31	31	20	34	45	357500	0.634144	5.11157	8.53417	0.0034854	0.0755599	chr1:62795000-63225000			chr1	153330000	153335000	chr1	153555000	153560000		chr6	135620000	135625000	chr6	135820000	135830000		chr5	112960000	112965000	chr5	113195000	113200000
chr1	62865000	62870000	chr1	62975000	62980000	31	63	66	36	37	48	110000	-0.0905744	5.73606	0.268842	0.60411	0.816546	chr1:62840000-63005000			chr1	153340000	153345000	chr1	153555000	153560000		chr6	136800000	136815000	chr6	136865000	136870000		chr5	113050000	113075000	chr5	115750000	115775000
chr1	63225000	63230000	chr1	63485000	63490000	10	25	31	18	16	25	260000	0.149653	4.63931	0.335638	0.562358	0.791487	chr1:63200000-63515000			chr1	153670000	153675000	chr1	154125000	154130000		chr6	137000000	137010000	chr6	137115000	137120000		chr5	114620000	114630000	chr5	114755000	114770000
chr1	63710000	63720000	chr1	64490000	64500000	71	108	125	71	86	95	780000	0.0410873	6.69178	0.108019	0.742411	0.892306	chr1:63685000-64525000			chr1	154365000	154370000	chr1	154590000	154595000		chr7	16875000	16880000	chr7	17060000	17065000		chr5	115420000	115430000	chr5	115525000	115530000
chr1	63710000	63720000	chr1	64750000	64765000	25	49	39	27	39	45	1042500	0.284629	5.42447	2.15743	0.141881	0.431563	chr1:63685000-64790000			chr1	154370000	154375000	chr1	154590000	154595000		chr7	19760000	19770000	chr7	19945000	19955000		chr5	116680000	116685000	chr5	116810000	116815000
chr1	63710000	63720000	chr1	65050000	65060000	17	32	53	17	31	49	1340000	0.238391	5.26197	1.34664	0.245866	0.552379	chr1:63685000-65085000			chr1	154945000	154950000	chr1	155230000	155235000		chr7	25620000	25630000	chr7	26360000	26370000		chr5	117755000	117760000	chr5	117940000	117960000
chr1	63710000	63720000	chr1	65220000	65230000	12	23	26	5	17	21	1510000	-0.191625	4.39907	0.45157	0.50159	0.752154	chr1:63685000-65255000			chr1	155405000	155410000	chr1	155590000	155595000		chr7	31840000	31845000	chr7	31960000	31970000		chr5	119220000	119235000	chr5	119660000	119670000
chr1	63800000	63820000	chr1	64490000	64500000	92	157	176	76	99	141	685000	-0.116451	7.09737	1.13291	0.287156	0.5908	chr1:63775000-64525000			chr1	155740000	155745000	chr1	155965000	155970000		chr7	51500000	51525000	chr7	51750000	51780000		chr5	120020000	120040000	chr5	120100000	120110000
chr1	63920000	63930000	chr1	64490000	64500000	90	140	178	82	107	132	570000	-0.0342114	7.07459	0.0967202	0.755802	0.898319	chr1:63895000-64525000			chr1	155740000	155745000	chr1	156025000	156030000		chr7	53350000	53360000	chr7	53800000	53825000		chr5	122320000	122330000	chr5	122535000	122545000
chr1	64000000	64005000	chr1	64490000	64500000	34	23	39	7	11	17	492500	-1.13769	4.70124	17.773	2.48891e-05	0.00672378	chr1:63975000-64525000			chr1	155745000	155750000	chr1	155965000	155970000		chr7	72460000	72470000	chr7	72660000	72670000		chr5	122390000	122400000	chr5	122500000	122510000
chr1	64660000	64670000	chr1	64750000	64765000	126	200	239	98	135	200	92500	-0.0737389	7.52082	0.603445	0.437267	0.709053	chr1:64635000-64790000			chr1	156130000	156135000	chr1	156575000	156580000		chr7	87520000	87550000	chr7	88290000	88300000		chr5	134970000	134975000	chr5	135175000	135185000
chr1	64660000	64670000	chr1	65050000	65060000	74	128	128	70	102	124	390000	0.153721	6.85935	1.70162	0.192076	0.493492	chr1:64635000-65085000			chr1	156870000	156875000	chr1	157125000	157130000		chr7	88080000	88085000	chr7	88115000	88120000		chr5	136850000	136860000	chr5	137140000	137150000
chr1	64660000	64670000	chr1	65220000	65230000	8	17	25	7	22	19	560000	0.251083	4.32257	0.746439	0.387606	0.67279	chr1:64635000-65255000			chr1	156875000	156880000	chr1	157060000	157065000		chr7	99790000	99800000	chr7	100015000	100030000		chr5	140310000	140330000	chr5	141010000	141020000
chr1	64750000	64765000	chr1	65030000	65035000	20	49	38	23	52	51	275000	0.545377	5.47838	8.23194	0.00411594	0.0818832	chr1:64725000-65060000			chr1	156875000	156880000	chr1	157125000	157130000		chr7	108595000	108600000	chr7	108650000	108655000		chr5	142840000	142845000	chr5	142875000	142880000
chr1	64750000	64765000	chr1	65050000	65060000	36	70	58	20	31	44	297500	-0.475347	5.62315	6.62657	0.0100469	0.125495	chr1:64725000-65085000			chr1	157130000	157140000	chr1	157360000	157370000		chr7	108595000	108600000	chr7	108750000	108775000		chr5	144090000	144100000	chr5	144305000	144310000
chr1	64770000	64780000	chr1	64960000	64965000	19	40	42	13	21	24	187500	-0.486002	4.9588	4.28997	0.0383377	0.237866	chr1:64745000-64990000			chr1	157140000	157145000	chr1	157380000	157385000		chr7	114350000	114365000	chr7	114890000	114900000		chr5	145610000	145615000	chr5	145830000	145840000
chr1	64770000	64780000	chr1	65050000	65060000	34	46	80	37	42	65	280000	0.159622	5.84502	0.911844	0.339626	0.636199	chr1:64745000-65085000			chr1	157420000	157425000	chr1	157630000	157635000		chr7	117955000	117960000	chr7	118155000	118160000		chr6	29115000	29120000	chr6	29190000	29195000
chr1	64770000	64780000	chr1	65220000	65230000	36	52	64	37	57	65	450000	0.37538	5.87732	5.17572	0.0229047	0.187102	chr1:64745000-65255000			chr1	158560000	158565000	chr1	158605000	158610000		chr7	130150000	130165000	chr7	130210000	130215000		chr6	34240000	34250000	chr6	34870000	34880000
chr1	65085000	65090000	chr1	65220000	65230000	57	91	127	39	59	73	137500	-0.37282	6.37951	6.98883	0.00820201	0.113737	chr1:65060000-65255000			chr1	158660000	158670000	chr1	159210000	159220000		chr7	139925000	139930000	chr7	139995000	140005000		chr6	37530000	37550000	chr6	37690000	37700000
chr1	65095000	65100000	chr1	65220000	65230000	66	106	105	51	68	86	127500	-0.123357	6.48996	0.840999	0.359111	0.649886	chr1:65070000-65255000			chr1	158670000	158675000	chr1	158820000	158825000		chr7	143770000	143785000	chr7	143915000	143920000		chr6	52200000	52225000	chr6	53230000	53240000
chr1	65095000	65100000	chr1	65970000	65975000	6	9	33	15	20	22	875000	0.556556	4.41159	3.92548	0.0475597	0.259874	chr1:65070000-6.6e+07			chr1	158845000	158850000	chr1	159005000	159010000		chr7	147090000	147100000	chr7	147170000	147180000		chr6	67165000	67200000	chr6	67215000	67220000
chr1	65155000	65160000	chr1	65220000	65230000	89	118	177	88	108	133	67500	0.0888915	7.04355	0.642874	0.422672	0.699047	chr1:65130000-65255000			chr1	158860000	158865000	chr1	159005000	159010000		chr8	8220000	8230000	chr8	8650000	8675000		chr6	70750000	70775000	chr6	71075000	71120000
chr1	65325000	65370000	chr1	65435000	65440000	113	169	197	91	135	137	90000	-0.0888342	7.27984	0.74552	0.387898	0.673218	chr1:65300000-65465000			chr1	159025000	159030000	chr1	159215000	159220000		chr8	9345000	9350000	chr8	9450000	9455000		chr6	71245000	71255000	chr6	71340000	71345000
chr1	65325000	65370000	chr1	65685000	65700000	40	56	59	39	36	56	345000	0.0683025	5.76112	0.156806	0.692114	0.8647	chr1:65300000-65725000			chr1	159480000	159490000	chr1	160580000	160590000		chr8	12380000	12400000	chr8	12600000	12620000		chr6	72595000	72625000	chr6	72725000	72750000
chr1	65325000	65370000	chr1	66140000	66175000	14	26	39	20	22	18	810000	-0.0837936	4.77972	0.115544	0.733919	0.887747	chr1:65300000-66200000			chr1	159990000	159995000	chr1	160195000	160200000		chr8	14130000	14140000	chr8	14840000	14850000		chr6	78475000	78525000	chr6	78700000	78725000
chr1	65325000	65370000	chr1	66700000	66725000	39	90	89	50	76	79	1365000	0.223208	6.30639	2.46283	0.116568	0.396359	chr1:65300000-66750000			chr1	160600000	160605000	chr1	161060000	161065000		chr8	25490000	25505000	chr8	25625000	25675000		chr6	83160000	83165000	chr6	83215000	83220000
chr1	66140000	66175000	chr1	66700000	66725000	31	59	64	19	34	40	555000	-0.414738	5.55761	4.84461	0.0277327	0.205933	chr1:66115000-66750000			chr1	161325000	161330000	chr1	161990000	161995000		chr8	46900000	46910000	chr8	47020000	47030000		chr6	92890000	92900000	chr6	93700000	93710000
chr1	66140000	66175000	chr1	66850000	66900000	82	111	122	73	93	106	717500	0.0987622	6.76898	0.659138	0.416864	0.694379	chr1:66115000-66925000			chr1	161360000	161370000	chr1	166140000	166150000		chr8	54950000	54960000	chr8	55230000	55250000		chr6	115955000	115970000	chr6	116510000	116520000
chr1	67070000	67080000	chr1	75020000	75030000	1	16	10	13	9	16	7950000	0.795877	3.80828	4.9892	0.025506	0.198192	chr1:67045000-75055000			chr1	162330000	162340000	chr1	163120000	163130000		chr8	60050000	60055000	chr8	60270000	60290000		chr6	128380000	128385000	chr6	128425000	128440000
chr1	67200000	67225000	chr1	69175000	69200000	16	34	32	15	17	24	1975000	-0.237109	4.77006	0.90907	0.340361	0.63663	chr1:67175000-69225000			chr1	162490000	162495000	chr1	162650000	162655000		chr8	62980000	62990000	chr8	63340000	63350000		chr6	136370000	136375000	chr6	136505000	136510000
chr1	67675000	67700000	chr1	69175000	69200000	23	30	39	20	14	25	1500000	-0.327546	4.89015	1.88086	0.170237	0.46842	chr1:67650000-69225000			chr1	162685000	162690000	chr1	162775000	162780000		chr8	71360000	71370000	chr8	71540000	71555000		chr6	145195000	145200000	chr6	145285000	145300000
chr1	68125000	68150000	chr1	69175000	69200000	25	41	47	26	21	36	1050000	-0.132803	5.24184	0.405219	0.524406	0.76729	chr1:68100000-69225000			chr1	163140000	163145000	chr1	163615000	163620000		chr8	73240000	73245000	chr8	73275000	73280000		chr7	6870000	6900000	chr7	7135000	7140000
chr1	69290000	69300000	chr1	69820000	69850000	19	42	33	12	17	34	540000	-0.264898	4.94198	1.28485	0.256999	0.560925	chr1:69265000-69875000			chr1	163140000	163150000	chr1	163660000	163670000		chr8	80580000	80590000	chr8	80985000	81000000		chr7	36445000	36450000	chr7	36635000	36650000
chr1	69420000	69430000	chr1	69730000	69740000	48	74	93	59	58	63	310000	0.0562183	6.21083	0.145382	0.702988	0.871082	chr1:69395000-69765000			chr1	163330000	163335000	chr1	163615000	163620000		chr8	82250000	82275000	chr8	83000000	83010000		chr7	52700000	52725000	chr7	52960000	52965000
chr1	69820000	69850000	chr1	70065000	70070000	17	29	25	20	16	23	232500	0.0443531	4.69146	0.0305171	0.861322	0.948075	chr1:69795000-70095000			chr1	163675000	163680000	chr1	163895000	163900000		chr8	86305000	86315000	chr8	86415000	86425000		chr7	54210000	54220000	chr7	54400000	54410000
chr1	69820000	69850000	chr1	70310000	70320000	46	55	80	28	51	54	480000	-0.133164	5.89007	0.645942	0.421567	0.698012	chr1:69795000-70345000			chr1	163930000	163935000	chr1	164240000	164245000		chr8	87095000	87125000	chr8	87325000	87350000		chr7	75370000	75375000	chr7	75440000	75475000
chr1	69820000	69850000	chr1	70525000	70550000	48	74	60	46	56	59	702500	0.133777	6.01416	0.719895	0.396178	0.678429	chr1:69795000-70575000			chr1	166380000	166390000	chr1	167050000	167060000		chr8	87490000	87525000	chr8	87920000	87930000		chr7	82270000	82290000	chr7	82510000	82520000
chr1	69820000	69850000	chr1	71570000	71580000	10	19	27	24	17	22	1740000	0.479439	4.57512	3.29596	0.0694505	0.313361	chr1:69795000-71605000			chr1	166385000	166390000	chr1	166420000	166425000		chr8	89455000	89460000	chr8	90060000	90065000		chr7	86940000	86950000	chr7	87050000	87060000
chr1	69820000	69850000	chr1	72160000	72170000	2	5	7	1	5	13	2330000	0.73509	3.03312	2.21916	0.136307	0.424746	chr1:69795000-72195000			chr1	167165000	167170000	chr1	167390000	167395000		chr8	90185000	90190000	chr8	90540000	90550000		chr7	90710000	90720000	chr7	91025000	91050000
chr1	70310000	70320000	chr1	71570000	71580000	13	27	29	7	24	22	1260000	-0.0686015	4.60724	0.0682066	0.793966	0.917777	chr1:70285000-71605000			chr1	167510000	167515000	chr1	167665000	167670000		chr8	94050000	94060000	chr8	94880000	94890000		chr7	90840000	90850000	chr7	90920000	90925000
chr1	70830000	70840000	chr1	71570000	71580000	19	60	62	30	45	60	740000	0.248924	5.7109	2.02242	0.154992	0.450051	chr1:70805000-71605000			chr1	167930000	167935000	chr1	168080000	168085000		chr8	95340000	95345000	chr8	95510000	95520000		chr7	91060000	91070000	chr7	91230000	91240000
chr1	71330000	71340000	chr1	71570000	71580000	20	28	46	23	16	34	240000	-0.052477	5.02507	0.0543461	0.815666	0.928131	chr1:71305000-71605000			chr1	167935000	167940000	chr1	168080000	168085000		chr8	97450000	97475000	chr8	97720000	97730000		chr7	91230000	91240000	chr7	91420000	91425000
chr1	71330000	71340000	chr1	72160000	72170000	36	46	66	37	38	62	830000	0.199494	5.75599	1.33887	0.247233	0.553921	chr1:71305000-72195000			chr1	168085000	168090000	chr1	168245000	168250000		chr8	97875000	97880000	chr8	98110000	98125000		chr7	109830000	109850000	chr7	110060000	110070000
chr1	71675000	71700000	chr1	71820000	71825000	54	106	128	71	94	99	135000	0.18726	6.6811	2.23963	0.134513	0.422752	chr1:71650000-71850000			chr1	168090000	168095000	chr1	168245000	168250000		chr8	112650000	112655000	chr8	113000000	113005000		chr7	112175000	112200000	chr7	112650000	112675000
chr1	71675000	71700000	chr1	72850000	72910000	44	55	80	30	27	50	1192500	-0.429795	5.76019	5.99572	0.0143406	0.14821	chr1:71650000-72935000			chr1	168665000	168670000	chr1	169140000	169145000		chr8	113350000	113375000	chr8	113550000	113560000		chr7	117790000	117795000	chr7	117940000	117950000
chr1	72350000	72375000	chr1	72850000	72910000	195	276	358	174	256	278	517500	0.0831969	8.13951	1.15314	0.282892	0.58694	chr1:72325000-72935000			chr1	169150000	169155000	chr1	169265000	169270000		chr8	116180000	116195000	chr8	116500000	116510000		chr7	125430000	125460000	chr7	125890000	125910000
chr1	72765000	72770000	chr1	72850000	72910000	124	161	233	91	140	165	112500	-0.0766584	7.39599	0.600319	0.438456	0.70993	chr1:72740000-72935000			chr1	169340000	169345000	chr1	169570000	169575000		chr8	116950000	116980000	chr8	118230000	118240000		chr7	127810000	127820000	chr7	127895000	127900000
chr1	72765000	72770000	chr1	73865000	73875000	9	15	15	7	5	19	1102500	-0.0196118	3.89888	0.00324594	0.954567	0.983513	chr1:72740000-73900000			chr1	169620000	169630000	chr1	169840000	169850000		chr9	17670000	17680000	chr9	17840000	17850000		chr7	129330000	129345000	chr7	129590000	129605000
chr1	72775000	72800000	chr1	73900000	73925000	135	158	227	72	119	146	1125000	-0.316117	7.30399	9.44677	0.00211521	0.059878	chr1:72750000-73950000			chr1	169865000	169870000	chr1	171390000	171395000		chr9	20270000	20280000	chr9	20410000	20420000		chr7	129390000	129400000	chr7	130060000	130070000
chr1	72850000	72910000	chr1	73865000	73875000	28	41	52	18	28	39	990000	-0.197433	5.30934	0.936203	0.333256	0.631937	chr1:72825000-73900000			chr1	169870000	169875000	chr1	170140000	170145000		chr9	21020000	21035000	chr9	21155000	21160000		chr7	130345000	130350000	chr7	130605000	130610000
chr1	72915000	72925000	chr1	73315000	73325000	37	61	68	34	52	50	400000	0.0241095	5.83621	0.0205622	0.885978	0.957311	chr1:72890000-73350000			chr1	171460000	171465000	chr1	171850000	171855000		chr9	40025000	40050000	chr9	40550000	40575000		chr7	146305000	146310000	chr7	146660000	146670000
chr1	72915000	72925000	chr1	73665000	73670000	17	22	28	9	20	34	747500	0.220842	4.6911	0.761148	0.38297	0.669018	chr1:72890000-73695000			chr1	171460000	171465000	chr1	171855000	171860000		chr9	42355000	42360000	chr9	42750000	42755000		chr7	148030000	148035000	chr7	148220000	148240000
chr1	72915000	72925000	chr1	73865000	73875000	21	41	43	19	28	33	950000	-0.0802372	5.16331	0.140235	0.708048	0.874385	chr1:72890000-73900000			chr1	171880000	171885000	chr1	172060000	172065000		chr9	42495000	42500000	chr9	42595000	42600000		chr7	152025000	152030000	chr7	152070000	152075000
chr1	73590000	73600000	chr1	79090000	79100000	3	3	6	1	1	1	5500000	-1.58474	2.29621	4.00855	0.0452701	0.254896	chr1:73565000-79125000			chr1	172825000	172830000	chr1	173005000	173010000		chr9	43790000	43800000	chr9	43870000	43875000		chr8	10430000	10450000	chr8	11000000	11020000
chr1	73940000	73950000	chr1	74030000	74035000	133	209	235	106	150	161	87500	-0.1573	7.51586	2.72155	0.0990015	0.367748	chr1:73915000-74060000			chr1	172835000	172840000	chr1	172925000	172930000		chr9	48640000	48650000	chr9	49290000	49310000		chr8	19650000	19670000	chr8	19735000	19750000
chr1	73940000	73950000	chr1	74120000	74130000	71	154	177	83	105	119	180000	-0.0752892	7.03445	0.455099	0.499923	0.751577	chr1:73915000-74155000			chr1	173040000	173045000	chr1	173150000	173155000		chr9	50500000	50505000	chr9	50575000	50580000		chr8	23530000	23550000	chr8	24260000	24280000
chr1	73940000	73950000	chr1	74170000	74175000	104	161	191	98	127	136	227500	-0.0251007	7.2371	0.0580468	0.80961	0.924976	chr1:73915000-74200000			chr1	173745000	173750000	chr1	173930000	173935000		chr9	50665000	50670000	chr9	50800000	50825000		chr8	37580000	37600000	chr8	37675000	37680000
chr1	73940000	73950000	chr1	74240000	74245000	72	109	171	75	99	121	297500	0.0578377	6.90507	0.247718	0.618687	0.824784	chr1:73915000-74270000			chr1	173750000	173760000	chr1	173930000	173940000		chr9	51770000	51775000	chr9	51900000	51910000		chr8	41270000	41280000	chr8	41500000	41510000
chr1	73940000	73950000	chr1	74330000	74340000	84	160	189	70	127	144	390000	-0.0328493	7.15877	0.0944084	0.758646	0.899657	chr1:73915000-74365000			chr1	174070000	174080000	chr1	174240000	174250000		chr9	54035000	54050000	chr9	54180000	54185000		chr8	60010000	60020000	chr8	60270000	60290000
chr1	73940000	73950000	chr1	74435000	74440000	47	80	100	40	56	76	492500	-0.0884595	6.22392	0.360868	0.548024	0.781711	chr1:73915000-74465000			chr1	174075000	174080000	chr1	174240000	174245000		chr9	58750000	58760000	chr9	59130000	59140000		chr8	71970000	72010000	chr8	72120000	72175000
chr1	73940000	73950000	chr1	74490000	74500000	23	63	59	30	33	39	550000	-0.194304	5.55783	1.08323	0.297977	0.601743	chr1:73915000-74525000			chr1	174335000	174340000	chr1	174560000	174565000		chr9	63765000	63770000	chr9	63940000	63945000		chr8	73960000	73970000	chr8	74180000	74190000
chr1	73940000	73950000	chr1	74805000	74815000	13	23	18	11	13	19	865000	-0.0170651	4.30971	0.00338042	0.953636	0.983513	chr1:73915000-74840000			chr1	174340000	174345000	chr1	174560000	174565000		chr9	65425000	65470000	chr9	66190000	66200000		chr8	83270000	83300000	chr8	85250000	85300000
chr1	74040000	74045000	chr1	74120000	74130000	76	112	167	71	76	91	82500	-0.26347	6.78154	4.63702	0.0312894	0.218369	chr1:74015000-74155000			chr1	174760000	174765000	chr1	175145000	175150000		chr9	73510000	73515000	chr9	73825000	73840000		chr8	85685000	85690000	chr8	85855000	85870000
chr1	74120000	74130000	chr1	74170000	74175000	118	170	232	66	111	153	47500	-0.345469	7.29121	11.1661	0.000833062	0.0368838	chr1:74095000-74200000			chr1	175540000	175545000	chr1	175585000	175590000		chr9	77200000	77275000	chr9	77440000	77475000		chr8	94880000	94890000	chr8	96695000	96710000
chr1	74250000	74255000	chr1	74405000	74410000	31	87	88	54	51	63	155000	0.0192896	6.13361	0.0161987	0.898723	0.962087	chr1:74225000-74435000			chr1	175770000	175780000	chr1	175910000	175920000		chr9	88000000	88010000	chr9	88425000	88450000		chr8	95350000	95355000	chr8	95510000	95520000
chr1	74250000	74255000	chr1	74435000	74440000	93	129	157	80	98	118	185000	-0.0454641	6.9661	0.158625	0.690426	0.863545	chr1:74225000-74465000			chr1	175795000	175800000	chr1	175880000	175885000		chr9	99040000	99050000	chr9	99470000	99480000		chr8	109630000	109640000	chr8	109825000	109850000
chr1	74330000	74340000	chr1	74435000	74440000	114	181	228	93	137	178	102500	-0.0472114	7.42186	0.232056	0.630004	0.830727	chr1:74305000-74465000			chr1	175810000	175820000	chr1	175920000	175930000		chr9	99660000	99670000	chr9	100290000	100300000		chr8	119630000	119635000	chr8	120090000	120100000
chr1	74355000	74365000	chr1	74405000	74410000	66	116	156	73	106	109	47500	0.0819354	6.85859	0.482144	0.487453	0.742794	chr1:74330000-74435000			chr1	175860000	175865000	chr1	175905000	175910000		chr9	103390000	103400000	chr9	103655000	103665000		chr8	125130000	125150000	chr8	125350000	125360000
chr1	74355000	74365000	chr1	74435000	74440000	110	188	209	92	118	170	77500	-0.105117	7.35302	1.09548	0.295261	0.599563	chr1:74330000-74465000			chr1	177870000	177880000	chr1	178140000	178150000		chr9	106110000	106120000	chr9	106375000	106380000		chr8	127140000	127145000	chr8	127350000	127355000
chr1	74505000	74510000	chr1	74805000	74815000	9	19	19	7	5	1	302500	-1.51804	3.71112	13.7534	0.000208442	0.0183745	chr1:74480000-74840000			chr1	178150000	178155000	chr1	178630000	178635000		chr9	116880000	116890000	chr9	117375000	117380000		chr9	28210000	28215000	chr9	28550000	28560000
chr1	74805000	74815000	chr1	75060000	75065000	14	23	19	14	22	24	252500	0.408295	4.54175	2.33195	0.126743	0.410934	chr1:74780000-75090000			chr1	178155000	178160000	chr1	178590000	178595000		chrX	7525000	7530000	chrX	7570000	7575000		chr9	32080000	32090000	chr9	32390000	32405000
chr1	74850000	74860000	chr1	74900000	74910000	370	643	748	329	441	543	50000	-0.111494	9.13114	3.76109	0.0524583	0.272037	chr1:74825000-74935000			chr1	178260000	178265000	chr1	178585000	178590000		chrX	56060000	56070000	chrX	56420000	56450000		chr9	37230000	37245000	chr9	37420000	37425000
chr1	74925000	74950000	chr1	75060000	75065000	37	56	55	24	53	58	125000	0.177405	5.74627	1.051	0.305278	0.608783	chr1:74900000-75090000			chr1	179730000	179740000	chr1	180110000	180120000		chrX	56420000	56450000	chrX	57050000	57075000		chr9	43790000	43800000	chr9	44475000	44500000
chr1	74925000	74950000	chr1	78175000	78200000	10	32	26	15	27	22	3250000	0.223378	4.71134	0.79043	0.37397	0.66262	chr1:74900000-78225000			chr1	179880000	179890000	chr1	180080000	180090000		chrX	91610000	91615000	chrX	91785000	91790000		chr9	48660000	48670000	chr9	49290000	49310000
chr1	74925000	74950000	chr1	78210000	78220000	8	10	12	4	6	5	3277500	-0.676342	3.37427	2.37372	0.123393	0.405725	chr1:74900000-78245000			chr1	180680000	180690000	chr1	181400000	181410000		chrX	98275000	98300000	chrX	98520000	98550000		chr9	51970000	51980000	chr9	52090000	52100000
chr1	74995000	75000000	chr1	75060000	75065000	103	164	192	104	120	103	65000	-0.175684	7.18219	2.71613	0.0993389	0.368542	chr1:74970000-75090000			chr1	181160000	181165000	chr1	181405000	181410000		chrX	99180000	99185000	chrX	99250000	99270000		chr9	53050000	53060000	chr9	53205000	53210000
chr1	75120000	75130000	chr1	75240000	75255000	108	197	238	127	191	159	122500	0.127073	7.55322	1.84519	0.174344	0.473412	chr1:75095000-75280000			chr1	181475000	181480000	chr1	181730000	181735000		chrX	130610000	130620000	chrX	130870000	130880000		chr9	54035000	54050000	chr9	54170000	54175000
chr1	75120000	75130000	chr1	75460000	75480000	61	120	114	78	82	122	345000	0.246267	6.74418	4.04787	0.0442272	0.252699	chr1:75095000-75505000			chr1	181780000	181790000	chr1	182140000	182150000		chrX	146910000	146920000	chrX	149250000	149270000		chr9	55075000	55080000	chr9	55155000	55160000
chr1	75175000	75180000	chr1	75240000	75255000	26	64	71	38	46	51	70000	0.0585823	5.80796	0.11921	0.729892	0.885551	chr1:75150000-75280000			chr1	181995000	182000000	chr1	183875000	183880000		chrX	149820000	149830000	chrX	149930000	149940000		chr9	57330000	57335000	chr9	57490000	57525000
chr1	75335000	75345000	chr1	75460000	75480000	116	194	224	120	146	179	130000	0.0489206	7.49454	0.262411	0.608469	0.819516	chr1:75310000-75505000			chr1	182195000	182200000	chr1	182335000	182340000		chrX	156410000	156420000	chrX	156600000	156620000		chr9	57490000	57525000	chr9	57825000	57860000
chr1	75335000	75345000	chr1	75555000	75560000	27	42	58	18	35	47	217500	-0.0333487	5.44188	0.0296764	0.863227	0.94896	chr1:75310000-75585000			chr1	182200000	182205000	chr1	182335000	182340000		chrX	159350000	159360000	chrX	159580000	159590000		chr9	61815000	61820000	chr9	62085000	62095000
chr1	75460000	75480000	chr1	75555000	75560000	208	307	412	218	246	306	87500	0.045243	8.2811	0.372325	0.54174	0.778359	chr1:75435000-75585000			chr1	182200000	182205000	chr1	182695000	182700000		chrX	165090000	165100000	chrX	165370000	165380000		chr9	64175000	64200000	chr9	64485000	64490000
chr1	75460000	75480000	chr1	75590000	75595000	92	153	165	83	115	139	122500	0.0281023	7.10965	0.0670059	0.795747	0.918676	chr1:75435000-75620000			chr1	183445000	183450000	chr1	183545000	183550000									chr9	65425000	65470000	chr9	65725000	65750000
chr1	75500000	75510000	chr1	77450000	77460000	13	23	32	10	10	10	1950000	-0.861163	4.32239	8.00058	0.00467624	0.0860682	chr1:75475000-77485000			chr1	183450000	183455000	chr1	183540000	183545000									chr9	69350000	69365000	chr9	69630000	69640000
chr1	75640000	75660000	chr1	77510000	77520000	14	30	35	19	26	37	1865000	0.363912	4.97601	2.554	0.110015	0.385209	chr1:75615000-77545000			chr1	183815000	183820000	chr1	184045000	184050000									chr9	78495000	78500000	chr9	79565000	79590000
chr1	75640000	75660000	chr1	77920000	77930000	6	11	13	10	17	16	2275000	0.822536	3.95101	5.95938	0.0146392	0.149712	chr1:75615000-77955000			chr1	183815000	183820000	chr1	184070000	184075000									chr9	86460000	86470000	chr9	87140000	87155000
chr1	77370000	77375000	chr1	77510000	77520000	49	55	79	32	52	51	142500	-0.127468	5.90795	0.599436	0.438793	0.710116	chr1:77345000-77545000			chr1	184080000	184085000	chr1	184240000	184245000									chr9	88125000	88150000	chr9	88600000	88625000
chr1	77970000	77980000	chr1	78410000	78415000	20	35	40	23	20	36	437500	0.0455122	5.08057	0.0427632	0.836172	0.938114	chr1:77945000-78440000			chr1	184080000	184090000	chr1	184240000	184250000									chr9	88125000	88150000	chr9	88630000	88650000
chr1	77970000	77980000	chr1	78440000	78450000	38	60	65	32	37	38	470000	-0.294613	5.68102	2.69591	0.100606	0.370727	chr1:77945000-78475000			chr1	184490000	184495000	chr1	184890000	184895000									chr9	96570000	96575000	chr9	96715000	96720000
chr1	78265000	78270000	chr1	78410000	78415000	30	44	41	28	48	42	145000	0.347242	5.47878	3.33969	0.0676275	0.308941	chr1:78240000-78440000			chr1	186085000	186090000	chr1	186215000	186220000									chr9	98500000	98525000	chr9	98750000	98775000
chr1	78520000	78530000	chr1	79670000	79685000	20	23	22	7	10	14	1152500	-0.750861	4.29633	6.05362	0.0138778	0.146633	chr1:78495000-79710000			chr1	186315000	186320000	chr1	186555000	186560000									chr9	104170000	104185000	chr9	104275000	104280000
chr1	78720000	78730000	chr1	79670000	79685000	33	32	59	25	36	48	952500	0.124839	5.47817	0.42963	0.51217	0.759785	chr1:78695000-79710000			chr1	186645000	186650000	chr1	186740000	186745000									chr9	115995000	116000000	chr9	116245000	116250000
chr1	78720000	78730000	chr1	80150000	80180000	2	6	4	4	9	4	1440000	0.793387	2.89908	2.28094	0.130973	0.417332	chr1:78695000-80205000			chr1	186785000	186790000	chr1	187010000	187015000									chrX	10230000	10240000	chrX	10360000	10370000
chr1	79750000	79760000	chr1	80330000	80340000	10	23	27	13	16	30	580000	0.285693	4.57467	1.16948	0.279508	0.584336	chr1:79725000-80365000			chr1	186790000	186795000	chr1	187010000	187015000									chrX	20445000	20450000	chrX	20520000	20530000
chr1	79780000	79785000	chr1	80150000	80180000	33	38	50	29	30	38	382500	-0.00749074	5.38731	0.00144074	0.969722	0.988733	chr1:79755000-80205000			chr1	187250000	187255000	chr1	187325000	187330000									chrX	33750000	33775000	chrX	33970000	33975000
chr1	80150000	80180000	chr1	80405000	80410000	36	43	44	26	39	29	242500	-0.0764926	5.38128	0.149043	0.699452	0.868905	chr1:80125000-80435000			chr1	187370000	187375000	chr1	188545000	188550000									chrX	34070000	34080000	chrX	34350000	34380000
chr1	80150000	80180000	chr1	80505000	80515000	32	61	58	48	53	63	345000	0.430132	5.89536	6.88129	0.00871029	0.116833	chr1:80125000-80540000			chr1	187505000	187510000	chr1	188535000	188540000									chrX	67820000	67850000	chrX	68390000	68400000
chr1	80150000	80180000	chr1	81275000	81325000	36	47	79	46	42	67	1135000	0.247894	5.90357	2.29594	0.129713	0.41587	chr1:80125000-81350000			chr1	188200000	188210000	chr1	188540000	188550000									chrX	94050000	94100000	chrX	94620000	94650000
chr1	80820000	80830000	chr1	81275000	81325000	27	34	34	20	27	28	475000	-0.0297404	5.04963	0.0177817	0.893918	0.960508	chr1:80795000-81350000			chr1	188275000	188280000	chr1	188525000	188530000									chrX	148310000	148320000	chrX	148690000	148700000
chr1	81275000	81325000	chr1	82275000	82300000	76	133	162	97	85	123	987500	0.0304934	6.96788	0.0717136	0.788858	0.915627	chr1:81250000-82325000			chr1	188650000	188660000	chr1	188780000	188790000									chrX	150180000	150190000	chrX	150370000	150380000
chr1	81275000	81325000	chr1	82470000	82475000	12	18	17	5	19	19	1172500	0.181348	4.21388	0.357713	0.549779	0.78355	chr1:81250000-82500000			chr1	189270000	189280000	chr1	189800000	189810000									chrX	151590000	151595000	chrX	151745000	151750000
chr1	81275000	81325000	chr1	82630000	82640000	11	20	24	14	19	19	1335000	0.229443	4.43632	0.678982	0.409937	0.689602	chr1:81250000-82665000			chr1	189275000	189280000	chr1	189815000	189820000
chr1	81575000	81600000	chr1	82275000	82300000	90	113	134	56	63	103	700000	-0.292104	6.6988	5.3746	0.020432	0.176714	chr1:81550000-82325000			chr1	190850000	190860000	chr1	191050000	191060000
chr1	81630000	81640000	chr1	83290000	83300000	4	7	13	2	5	5	1660000	-0.673174	3.12614	1.89874	0.168219	0.465477	chr1:81605000-83325000			chr1	191075000	191080000	chr1	191445000	191450000
chr1	82550000	82575000	chr1	82630000	82640000	104	162	183	110	129	162	72500	0.148129	7.29402	2.11385	0.145972	0.436932	chr1:82525000-82665000			chr1	191080000	191085000	chr1	191450000	191455000
chr1	82550000	82575000	chr1	82750000	82760000	102	115	159	75	91	106	192500	-0.156342	6.90839	1.79207	0.180674	0.48243	chr1:82525000-82785000			chr1	191550000	191555000	chr1	191995000	192000000
chr1	82550000	82575000	chr1	82975000	83000000	76	157	190	82	87	110	425000	-0.286195	7.01985	6.41862	0.011293	0.132717	chr1:82525000-83025000			chr1	191710000	191715000	chr1	191795000	191800000
chr1	82550000	82575000	chr1	83050000	83080000	31	53	54	18	40	36	502500	-0.24183	5.47197	1.57274	0.20981	0.514004	chr1:82525000-83105000			chr1	191740000	191750000	chr1	192840000	192850000
chr1	82775000	82805000	chr1	82975000	83000000	48	87	74	52	44	67	197500	-0.0470531	6.1269	0.0956079	0.757165	0.899284	chr1:82750000-83025000			chr1	192765000	192770000	chr1	192905000	192910000
chr1	82775000	82805000	chr1	83050000	83080000	444	673	875	397	551	641	275000	-0.0145708	9.35214	0.0732039	0.786728	0.914483	chr1:82750000-83105000			chr1	192910000	192920000	chr1	193100000	193110000
chr1	82775000	82805000	chr1	83710000	83750000	21	28	27	15	25	24	940000	0.0629649	4.78967	0.0661964	0.796957	0.919502	chr1:82750000-83775000			chr1	193390000	193400000	chr1	193640000	193650000
chr1	83025000	83030000	chr1	85075000	85150000	17	32	40	24	26	28	2085000	0.121461	5.0253	0.293416	0.58804	0.807735	chr1:8.3e+07-85175000			chr1	193655000	193660000	chr1	193795000	193800000
chr1	83025000	83030000	chr1	85270000	85280000	9	13	11	10	12	12	2247500	0.350787	3.84547	1.00652	0.315738	0.617034	chr1:8.3e+07-85305000			chr1	193660000	193665000	chr1	193790000	193795000
chr1	83025000	83030000	chr1	87395000	87400000	4	10	15	4	4	4	4370000	-0.941747	3.26906	4.05668	0.0439969	0.252259	chr1:8.3e+07-87425000			chr1	194015000	194020000	chr1	194420000	194425000
chr1	83025000	83030000	chr1	87475000	87505000	14	19	23	9	24	12	4462500	-0.00377624	4.36172	0.000172326	0.989526	0.996188	chr1:8.3e+07-87530000			chr1	194550000	194555000	chr1	195200000	195205000
chr1	83050000	83080000	chr1	83710000	83750000	33	59	60	37	54	55	665000	0.252997	5.81798	2.25182	0.133457	0.420745	chr1:83025000-83775000			chr1	195035000	195040000	chr1	195200000	195205000
chr1	83215000	83220000	chr1	83710000	83750000	10	26	33	16	17	17	512500	-0.151163	4.57459	0.321533	0.570688	0.796797	chr1:83190000-83775000			chr1	195080000	195085000	chr1	195200000	195205000
chr1	83710000	83750000	chr1	84090000	84100000	25	31	42	14	22	24	365000	-0.394461	4.95068	2.83455	0.0922568	0.357828	chr1:83685000-84125000			chr1	195275000	195280000	chr1	195525000	195530000
chr1	83710000	83750000	chr1	84280000	84290000	25	30	43	17	27	30	555000	-0.0934144	5.06499	0.176839	0.674104	0.855399	chr1:83685000-84315000			chr1	196445000	196450000	chr1	196640000	196645000
chr1	83710000	83750000	chr1	84460000	84470000	72	99	138	61	81	75	735000	-0.197299	6.61286	2.32874	0.127004	0.410973	chr1:83685000-84495000			chr10	4480000	4490000	chr10	4740000	4750000
chr1	83710000	83750000	chr1	84690000	84700000	24	48	57	21	36	39	965000	-0.113903	5.42976	0.341626	0.558892	0.789757	chr1:83685000-84725000			chr10	4770000	4780000	chr10	4860000	4870000
chr1	83710000	83750000	chr1	84870000	84900000	58	114	139	65	77	86	1155000	-0.134444	6.64675	1.11174	0.291703	0.596139	chr1:83685000-84925000			chr10	4790000	4795000	chr10	4865000	4870000
chr1	83800000	83810000	chr1	84090000	84100000	45	75	80	46	46	71	290000	0.0163295	6.09235	0.0112812	0.915413	0.970442	chr1:83775000-84125000			chr10	5175000	5200000	chr10	5700000	5725000
chr1	84120000	84130000	chr1	84280000	84290000	20	41	45	16	20	31	160000	-0.348485	5.07234	2.42818	0.119172	0.399704	chr1:84095000-84315000			chr10	5180000	5190000	chr10	5710000	5720000
chr1	84120000	84130000	chr1	84460000	84470000	32	39	47	12	22	23	340000	-0.735334	5.08809	10.4773	0.00120849	0.0435485	chr1:84095000-84495000			chr10	6000000	6010000	chr10	6340000	6350000
chr1	84625000	84675000	chr1	85075000	85150000	29	68	77	25	33	29	462500	-0.685014	5.63321	13.532	0.000234525	0.0194179	chr1:84600000-85175000			chr10	6390000	6400000	chr10	7010000	7020000
chr1	84625000	84675000	chr1	87475000	87505000	45	65	80	44	67	48	2840000	0.0550952	6.03784	0.123797	0.724952	0.883917	chr1:84600000-87530000			chr10	6400000	6405000	chr10	6475000	6480000
chr1	84730000	84740000	chr1	84870000	84900000	96	171	182	92	106	132	150000	-0.132138	7.16884	1.52811	0.216396	0.522136	chr1:84705000-84925000			chr10	6400000	6410000	chr10	6530000	6540000
chr1	84800000	84810000	chr1	85075000	85150000	11	13	23	11	5	11	307500	-0.48263	3.96758	2.00203	0.157088	0.453354	chr1:84775000-85175000			chr10	6540000	6550000	chr10	6770000	6780000
chr1	84835000	84840000	chr1	84870000	84900000	70	118	199	91	120	133	47500	0.144283	7.07797	1.73754	0.187451	0.489416	chr1:84810000-84925000			chr10	6815000	6820000	chr10	7010000	7015000
chr1	84870000	84900000	chr1	85075000	85150000	13	20	48	14	26	18	227500	-0.168191	4.77932	0.462968	0.49624	0.748547	chr1:84845000-85175000			chr10	7600000	7605000	chr10	7915000	7920000
chr1	84955000	84965000	chr1	85020000	85030000	8	6	13	5	5	11	65000	-0.0502442	3.4483	0.0147522	0.903328	0.964185	chr1:84930000-85055000			chr10	8240000	8250000	chr10	8400000	8410000
chr1	84955000	84965000	chr1	87445000	87450000	19	32	46	17	26	35	2487500	-0.00266567	5.088	0.000147227	0.990319	0.996391	chr1:84930000-87475000			chr10	8245000	8250000	chr10	8435000	8440000
chr1	84985000	84990000	chr1	85075000	85150000	19	23	38	21	29	34	125000	0.380413	5.00107	2.84209	0.0918248	0.357137	chr1:84960000-85175000			chr10	10075000	10080000	chr10	10275000	10280000
chr1	84985000	84990000	chr1	85240000	85255000	58	64	91	58	63	95	260000	0.330355	6.32703	5.47879	0.0192486	0.171902	chr1:84960000-85280000			chr10	12410000	12420000	chr10	12710000	12720000
chr1	84985000	84990000	chr1	85315000	85320000	34	37	46	28	36	46	330000	0.22118	5.44289	1.31828	0.250902	0.557369	chr1:84960000-85345000			chr10	12735000	12740000	chr10	14110000	14115000
chr1	84985000	84990000	chr1	87475000	87505000	45	72	112	54	74	83	2502500	0.194294	6.36149	1.9373	0.163962	0.463094	chr1:84960000-87530000			chr10	12740000	12745000	chr10	13140000	13145000
chr1	85020000	85030000	chr1	87445000	87450000	9	18	20	6	16	17	2422500	0.0420735	4.15597	0.0183246	0.892321	0.960235	chr1:84995000-87475000			chr10	13190000	13200000	chr10	13680000	13690000
chr1	85040000	85045000	chr1	85315000	85320000	55	90	100	36	56	58	275000	-0.395576	6.20984	6.97937	0.00824546	0.11389	chr1:85015000-85345000			chr10	14165000	14170000	chr10	14420000	14425000
chr1	85075000	85150000	chr1	85160000	85170000	58	96	132	60	76	104	52500	0.0590765	6.61249	0.211854	0.645318	0.839648	chr1:85050000-85195000			chr10	17450000	17455000	chr10	17585000	17590000
chr1	85075000	85150000	chr1	85230000	85235000	27	41	45	15	23	28	120000	-0.462449	5.11862	4.37357	0.0365005	0.23275	chr1:85050000-85260000			chr10	17450000	17455000	chr10	17930000	17935000
chr1	85075000	85150000	chr1	87395000	87400000	62	102	138	65	70	102	2285000	-0.0372485	6.64691	0.0858357	0.769539	0.90605	chr1:85050000-87425000			chr10	17955000	17960000	chr10	18105000	18110000
chr1	85075000	85150000	chr1	87445000	87450000	25	30	38	14	25	28	2335000	-0.161149	4.96772	0.48813	0.484763	0.741746	chr1:85050000-87475000			chr10	18170000	18175000	chr10	18245000	18250000
chr1	85075000	85150000	chr1	87475000	87505000	68	91	108	57	76	91	2377500	0.0573662	6.51645	0.186938	0.665477	0.850091	chr1:85050000-87530000			chr10	18485000	18490000	chr10	18615000	18620000
chr1	85075000	85150000	chr1	87520000	87525000	86	124	154	88	121	157	2410000	0.318256	7.07765	8.47588	0.00359886	0.076723	chr1:85050000-87550000			chr10	18485000	18490000	chr10	18625000	18630000
chr1	85075000	85150000	chr1	87625000	87650000	66	146	152	62	88	85	2525000	-0.317775	6.79542	6.78068	0.00921497	0.120361	chr1:85050000-87675000			chr10	18730000	18735000	chr10	18905000	18910000
chr1	85075000	85150000	chr1	87875000	87925000	102	162	196	94	114	136	2787500	-0.107109	7.21377	1.03623	0.308701	0.612346	chr1:85050000-87950000			chr10	18960000	18970000	chr10	19240000	19250000
chr1	85160000	85170000	chr1	85240000	85255000	25	43	54	26	30	34	82500	-0.126256	5.34865	0.395672	0.529333	0.77028	chr1:85135000-85280000			chr10	18965000	18970000	chr10	19240000	19245000
chr1	85160000	85170000	chr1	87395000	87400000	17	21	15	21	25	34	2232500	0.899805	4.72216	12.7711	0.000352012	0.0237395	chr1:85135000-87425000			chr10	19010000	19020000	chr10	19230000	19240000
chr1	85160000	85170000	chr1	87475000	87505000	61	97	113	63	84	93	2325000	0.136293	6.57258	1.09979	0.294312	0.598786	chr1:85135000-87530000			chr10	19420000	19430000	chr10	20010000	20020000
chr1	85160000	85170000	chr1	87520000	87525000	24	32	26	22	25	38	2357500	0.361073	5.02585	2.60618	0.106448	0.380857	chr1:85135000-87550000			chr10	19425000	19450000	chr10	20000000	20025000
chr1	85190000	85200000	chr1	87420000	87430000	32	35	53	21	41	39	2230000	0.0623326	5.40579	0.101468	0.750075	0.895725	chr1:85165000-87455000			chr10	19865000	19870000	chr10	20010000	20015000
chr1	85190000	85200000	chr1	87540000	87545000	11	17	32	9	27	28	2347500	0.402418	4.62867	2.4182	0.119933	0.401244	chr1:85165000-87570000			chr10	20090000	20095000	chr10	20665000	20670000
chr1	85240000	85255000	chr1	85270000	85280000	112	201	235	121	166	188	27500	0.106167	7.55698	1.29072	0.255915	0.560789	chr1:85215000-85305000			chr10	20700000	20725000	chr10	21050000	21075000
chr1	85240000	85255000	chr1	85315000	85320000	56	91	128	54	84	111	70000	0.168119	6.60713	1.71611	0.190194	0.491624	chr1:85215000-85345000			chr10	20710000	20720000	chr10	21050000	21060000
chr1	85240000	85255000	chr1	87475000	87505000	450	722	898	505	591	750	2242500	0.148258	9.48319	8.1923	0.00420685	0.0826425	chr1:85215000-87530000			chr10	21100000	21105000	chr10	21725000	21730000
chr1	85240000	85255000	chr1	87510000	87515000	67	105	149	71	97	118	2265000	0.145499	6.81513	1.47954	0.223846	0.530819	chr1:85215000-87540000			chr10	21315000	21320000	chr10	21725000	21730000
chr1	85270000	85280000	chr1	87395000	87400000	45	57	67	47	62	60	2122500	0.310745	5.99369	3.84445	0.0499108	0.264632	chr1:85245000-87425000			chr10	21915000	21920000	chr10	22100000	22105000
chr1	85270000	85280000	chr1	87475000	87505000	356	529	644	332	431	583	2215000	0.124412	9.03828	4.47462	0.0344018	0.227047	chr1:85245000-87530000			chr10	22005000	22010000	chr10	22040000	22045000
chr1	85315000	85320000	chr1	87420000	87430000	33	31	65	30	39	54	2107500	0.242097	5.58596	1.7501	0.185864	0.488405	chr1:85290000-87455000			chr10	22010000	22015000	chr10	22060000	22065000
chr1	85315000	85320000	chr1	87475000	87505000	24	36	47	19	17	25	2172500	-0.496524	5.033	4.72083	0.0297994	0.212485	chr1:85290000-87530000			chr10	22300000	22310000	chr10	22430000	22440000
chr1	87380000	87385000	chr1	87445000	87450000	14	22	33	18	20	22	65000	0.109905	4.68099	0.186447	0.66589	0.850091	chr1:87355000-87475000			chr10	22500000	22505000	chr10	22800000	22805000
chr1	87395000	87400000	chr1	87520000	87525000	25	48	66	26	35	40	125000	-0.147818	5.51821	0.611506	0.434221	0.707529	chr1:87370000-87550000			chr10	22505000	22510000	chr10	22800000	22805000
chr1	87475000	87505000	chr1	87625000	87650000	41	70	71	49	53	56	147500	0.107854	6.00147	0.463474	0.496005	0.748343	chr1:87450000-87675000			chr10	23535000	23540000	chr10	24020000	24025000
chr1	87475000	87505000	chr1	87875000	87925000	13	33	33	13	17	22	410000	-0.28964	4.70094	1.28359	0.257232	0.56114	chr1:87450000-87950000			chr10	23535000	23540000	chr10	24025000	24030000
chr1	87625000	87650000	chr1	87875000	87925000	38	63	84	40	35	36	262500	-0.422891	5.80789	6.00558	0.0142607	0.147866	chr1:87600000-87950000			chr10	23700000	23705000	chr10	23830000	23835000
chr1	87750000	87755000	chr1	87875000	87925000	33	69	79	48	43	74	147500	0.178424	6.02517	1.29313	0.255471	0.560469	chr1:87725000-87950000			chr10	23880000	23890000	chr10	24020000	24030000
chr1	87825000	87835000	chr1	87875000	87925000	86	184	192	95	135	147	70000	0.0194813	7.27405	0.0359289	0.849662	0.94377	chr1:87800000-87950000			chr10	23910000	23915000	chr10	24015000	24020000
chr1	87950000	87960000	chr1	88230000	88240000	97	156	186	107	109	113	280000	-0.102679	7.1493	0.911904	0.33961	0.636199	chr1:87925000-88265000			chr10	23910000	23920000	chr10	24010000	24020000
chr1	88080000	88090000	chr1	88200000	88210000	203	323	433	185	245	297	120000	-0.0867041	8.26983	1.35066	0.245163	0.551944	chr1:88055000-88235000			chr10	24050000	24055000	chr10	24340000	24345000
chr1	88080000	88090000	chr1	88230000	88240000	80	124	141	62	82	119	150000	-0.0809134	6.81737	0.453691	0.500587	0.751804	chr1:88055000-88265000			chr10	24100000	24110000	chr10	24340000	24350000
chr1	88110000	88120000	chr1	88230000	88240000	227	411	482	250	297	393	120000	0.0603566	8.55797	0.788008	0.374703	0.663117	chr1:88085000-88265000			chr10	24680000	24690000	chr10	24930000	24940000
chr1	88255000	88260000	chr1	88420000	88430000	22	27	34	14	23	14	167500	-0.388689	4.73134	2.34293	0.125853	0.409935	chr1:88230000-88455000			chr10	24985000	24990000	chr10	25205000	25210000
chr1	88275000	88300000	chr1	88925000	88950000	141	255	304	128	142	201	650000	-0.25868	7.74798	8.51301	0.00352616	0.0761059	chr1:88250000-88975000			chr10	25400000	25405000	chr10	25795000	25800000
chr1	88325000	88350000	chr1	88420000	88430000	120	214	248	105	144	174	87500	-0.148217	7.5306	2.44266	0.118076	0.398921	chr1:88300000-88455000			chr10	25400000	25405000	chr10	25855000	25860000
chr1	88325000	88350000	chr1	88475000	88480000	58	65	109	46	57	74	140000	-0.0787298	6.25906	0.292969	0.588324	0.807807	chr1:88300000-88505000			chr10	26430000	26435000	chr10	26610000	26615000
chr1	88325000	88350000	chr1	88925000	88950000	164	335	400	163	211	305	600000	-0.091717	8.17353	1.42319	0.232879	0.540262	chr1:88300000-88975000			chr10	28200000	28210000	chr10	28440000	28450000
chr1	88360000	88370000	chr1	88420000	88430000	160	236	286	146	192	218	60000	0.0164922	7.82995	0.0370623	0.847338	0.942761	chr1:88335000-88455000			chr10	28810000	28820000	chr10	29050000	29060000
chr1	88510000	88520000	chr1	88595000	88600000	39	68	79	31	56	70	82500	0.066541	6.01283	0.177662	0.67339	0.854715	chr1:88485000-88625000			chr10	28865000	28870000	chr10	29030000	29035000
chr1	88510000	88520000	chr1	88925000	88950000	77	140	158	88	102	136	422500	0.109994	7.01935	0.969286	0.324858	0.625269	chr1:88485000-88975000			chr10	29250000	29260000	chr10	29520000	29530000
chr1	88510000	88520000	chr1	89070000	89090000	38	52	60	30	31	52	565000	-0.0973185	5.64482	0.29082	0.589695	0.808872	chr1:88485000-89115000			chr10	30335000	30340000	chr10	30435000	30440000
chr1	88540000	88550000	chr1	88925000	88950000	40	56	82	32	59	63	392500	0.102348	5.96758	0.407738	0.52312	0.766249	chr1:88515000-88975000			chr10	30560000	30565000	chr10	31020000	31025000
chr1	88540000	88550000	chr1	89070000	89090000	113	188	227	131	146	195	535000	0.150452	7.52502	2.54122	0.110909	0.386717	chr1:88515000-89115000			chr10	31045000	31050000	chr10	31165000	31170000
chr1	88595000	88600000	chr1	88810000	88815000	22	40	55	25	35	35	215000	0.0118187	5.34859	0.0034927	0.952873	0.983513	chr1:88570000-88840000			chr10	32025000	32050000	chr10	32600000	32625000
chr1	88595000	88600000	chr1	88925000	88950000	87	123	158	77	123	112	340000	0.0734229	6.97667	0.418968	0.517453	0.763188	chr1:88570000-88975000			chr10	32030000	32040000	chr10	32600000	32610000
chr1	88595000	88600000	chr1	89070000	89090000	34	53	66	36	56	63	482500	0.329504	5.86368	3.94908	0.0468969	0.259715	chr1:88570000-89115000			chr10	33750000	33760000	chr10	34000000	34010000
chr1	88850000	88875000	chr1	90075000	90100000	14	20	23	26	32	26	1225000	0.866777	4.7996	12.5725	0.000391466	0.0247948	chr1:88825000-90125000			chr10	33755000	33760000	chr10	34000000	34005000
chr1	89070000	89090000	chr1	90030000	90050000	8	10	14	3	3	5	960000	-1.20426	3.3226	6.65444	0.00989093	0.124529	chr1:89045000-90075000			chr10	36725000	36750000	chr10	38775000	38800000
chr1	89070000	89090000	chr1	90180000	90190000	14	23	24	14	17	19	1105000	0.0246868	4.48404	0.00809108	0.928327	0.974823	chr1:89045000-90215000			chr10	36730000	36740000	chr10	37510000	37520000
chr1	89345000	89350000	chr1	89560000	89565000	19	33	45	18	16	24	215000	-0.427615	4.92474	3.25833	0.0710615	0.316451	chr1:89320000-89590000			chr10	38595000	38600000	chr10	38785000	38790000
chr1	89720000	89730000	chr1	90180000	90190000	63	97	115	52	68	76	460000	-0.176638	6.45723	1.68028	0.194887	0.496108	chr1:89695000-90215000			chr10	38890000	38895000	chr10	39240000	39245000
chr1	90000000	90005000	chr1	90030000	90050000	23	38	63	42	41	55	37500	0.465768	5.63971	6.73965	0.00942931	0.122315	chr1:89975000-90075000			chr10	38890000	38895000	chr10	39930000	39935000
chr1	90030000	90050000	chr1	90180000	90190000	79	138	141	61	92	107	145000	-0.150281	6.84039	1.58288	0.208346	0.512558	chr1:90005000-90215000			chr10	39610000	39620000	chr10	39930000	39940000
chr1	90250000	90255000	chr1	90600000	90605000	37	46	58	27	37	60	350000	0.124934	5.65534	0.488027	0.484809	0.741746	chr1:90225000-90630000			chr10	39975000	39980000	chr10	40240000	40245000
chr1	90250000	90255000	chr1	90635000	90640000	17	49	51	29	38	38	385000	0.156072	5.41164	0.641022	0.423341	0.699159	chr1:90225000-90665000			chr10	39975000	40000000	chr10	41000000	41025000
chr1	90320000	90330000	chr1	90455000	90460000	48	84	82	38	45	64	132500	-0.230116	6.08429	2.19468	0.138488	0.428444	chr1:90295000-90485000			chr10	40025000	40030000	chr10	40240000	40245000
chr1	90320000	90330000	chr1	90600000	90605000	77	121	145	63	66	87	277500	-0.354771	6.69829	7.88365	0.00498836	0.0896987	chr1:90295000-90630000			chr10	40720000	40730000	chr10	41010000	41020000
chr1	90320000	90330000	chr1	90635000	90640000	54	81	82	40	33	46	312500	-0.554044	5.98436	11.5081	0.000692941	0.0326529	chr1:90295000-90665000			chr10	40725000	40730000	chr10	40990000	40995000
chr1	90320000	90330000	chr1	91080000	91090000	19	29	43	19	19	18	760000	-0.386058	4.85412	2.53137	0.111603	0.387893	chr1:90295000-91115000			chr10	40725000	40730000	chr10	41010000	41015000
chr1	90455000	90460000	chr1	90600000	90605000	124	217	250	108	144	163	145000	-0.197588	7.53216	4.33037	0.0374381	0.23582	chr1:90430000-90630000			chr10	41225000	41230000	chr10	41400000	41405000
chr1	90635000	90640000	chr1	91080000	91090000	22	41	46	20	28	52	447500	0.186219	5.3291	0.861096	0.353432	0.644864	chr1:90610000-91115000			chr10	41235000	41240000	chr10	41395000	41400000
chr1	90650000	90655000	chr1	90955000	90960000	13	17	20	4	8	8	305000	-0.998423	3.89879	7.58634	0.00588124	0.0957661	chr1:90625000-90985000			chr10	41700000	41705000	chr10	42010000	42015000
chr1	90965000	90970000	chr1	91080000	91090000	27	45	62	34	38	51	117500	0.188058	5.61291	1.07507	0.299804	0.603271	chr1:90940000-91115000			chr10	42025000	42030000	chr10	42310000	42315000
chr1	91215000	91220000	chr1	91420000	91425000	20	50	48	11	19	19	205000	-0.95111	5.02441	16.2348	5.59556e-05	0.0100004	chr1:91190000-91450000			chr10	42025000	42030000	chr10	42325000	42330000
chr1	91240000	91245000	chr1	91420000	91425000	37	71	84	28	44	44	180000	-0.41371	5.86261	5.98083	0.0144622	0.148422	chr1:91215000-91450000			chr10	42560000	42565000	chr10	42705000	42710000
chr1	91240000	91245000	chr1	91525000	91550000	14	35	33	16	36	50	295000	0.623528	5.15611	8.52558	0.00350189	0.0757908	chr1:91215000-91575000			chr10	42940000	42945000	chr10	43260000	43265000
chr1	91265000	91270000	chr1	91420000	91425000	27	44	45	17	25	24	155000	-0.499875	5.14117	5.17368	0.0229316	0.187117	chr1:91240000-91450000			chr10	43295000	43300000	chr10	43635000	43640000
chr1	91350000	91360000	chr1	93120000	93130000	6	19	21	2	5	5	1770000	-1.59982	3.67014	14.5383	0.000137338	0.0145847	chr1:91325000-93155000			chr10	43295000	43300000	chr10	43640000	43645000
chr1	91525000	91550000	chr1	91650000	91655000	33	36	57	20	33	46	115000	-0.0368044	5.43009	0.0358259	0.849876	0.94377	chr1:91500000-91680000			chr10	43670000	43675000	chr10	43895000	43900000
chr1	91525000	91550000	chr1	91835000	91840000	52	76	96	43	61	84	300000	0.0581588	6.26933	0.162134	0.687199	0.861866	chr1:91500000-91865000			chr10	43670000	43680000	chr10	43950000	43960000
chr1	91525000	91550000	chr1	92475000	92500000	76	149	157	68	84	124	950000	-0.157157	6.92861	1.8373	0.175268	0.47434	chr1:91500000-92525000			chr10	43675000	43680000	chr10	43950000	43955000
chr1	91660000	91670000	chr1	91835000	91840000	55	116	124	52	84	85	172500	-0.104159	6.58522	0.641089	0.423317	0.699159	chr1:91635000-91865000			chr10	43680000	43685000	chr10	43870000	43875000
chr1	91755000	91760000	chr1	91835000	91840000	49	111	113	68	69	62	80000	-0.142031	6.46028	1.09097	0.296256	0.600502	chr1:91730000-91865000			chr10	44770000	44780000	chr10	45060000	45070000
chr1	91905000	91910000	chr1	92475000	92500000	32	36	55	36	31	47	580000	0.20148	5.5019	1.14044	0.28556	0.589093	chr1:91880000-92525000			chr10	44770000	44780000	chr10	45090000	45100000
chr1	91950000	91960000	chr1	92165000	92180000	45	63	84	44	70	89	217500	0.390635	6.21073	7.07365	0.00782258	0.110978	chr1:91925000-92205000			chr10	50400000	50425000	chr10	51125000	51150000
chr1	91950000	91960000	chr1	92450000	92460000	87	138	140	69	85	105	500000	-0.183932	6.85452	2.38778	0.122287	0.40474	chr1:91925000-92485000			chr10	50420000	50430000	chr10	51130000	51140000
chr1	91950000	91960000	chr1	92475000	92500000	45	82	74	35	45	60	532500	-0.210196	6.00486	1.73491	0.187785	0.489687	chr1:91925000-92525000			chr10	51270000	51280000	chr10	51490000	51500000
chr1	92165000	92180000	chr1	92475000	92500000	116	169	220	102	116	142	315000	-0.176077	7.3177	2.98767	0.0839011	0.340441	chr1:92140000-92525000			chr10	51270000	51280000	chr10	52100000	52110000
chr1	92545000	92555000	chr1	92735000	92740000	22	46	48	35	34	43	187500	0.260859	5.44859	1.84296	0.174604	0.473744	chr1:92520000-92765000			chr10	51935000	51940000	chr10	52105000	52110000
chr1	92545000	92555000	chr1	92850000	92855000	79	128	148	93	136	130	302500	0.327936	7.04655	8.81192	0.00299269	0.0703865	chr1:92520000-92880000			chr10	51950000	51955000	chr10	52050000	52055000
chr1	92805000	92810000	chr1	92850000	92855000	52	77	90	50	85	96	45000	0.387144	6.39387	7.88367	0.00498833	0.0896987	chr1:92780000-92880000			chr10	53065000	53070000	chr10	53245000	53250000
chr1	92860000	92870000	chr1	93100000	93110000	64	117	144	70	91	111	240000	0.0555561	6.79145	0.211587	0.645526	0.839648	chr1:92835000-93135000			chr10	53325000	53350000	chr10	57200000	57225000
chr1	92860000	92870000	chr1	93270000	93280000	42	91	96	43	53	60	410000	-0.240765	6.17386	2.55527	0.109927	0.38512	chr1:92835000-93305000			chr10	56085000	56090000	chr10	56720000	56725000
chr1	92860000	92870000	chr1	93380000	93390000	26	43	61	37	37	59	520000	0.344032	5.64483	3.69022	0.0547324	0.278798	chr1:92835000-93415000			chr10	58275000	58280000	chr10	58510000	58515000
chr1	93420000	93440000	chr1	93645000	93650000	22	40	45	16	17	23	217500	-0.619202	4.99221	7.02985	0.0080162	0.112423	chr1:93395000-93675000			chr10	58570000	58580000	chr10	58750000	58760000
chr1	93420000	93440000	chr1	94070000	94080000	7	26	16	13	15	20	645000	0.27998	4.30964	0.919353	0.337645	0.635098	chr1:93395000-94105000			chr10	58755000	58760000	chr10	59320000	59325000
chr1	93420000	93440000	chr1	94500000	94510000	24	30	41	12	17	20	1075000	-0.640127	4.82657	6.63713	0.00998748	0.125107	chr1:93395000-94535000			chr10	58760000	58765000	chr10	59320000	59325000
chr1	93810000	93820000	chr1	94255000	94260000	15	36	34	21	39	42	442500	0.572423	5.17824	7.30825	0.00686387	0.104485	chr1:93785000-94285000			chr10	59350000	59355000	chr10	59525000	59530000
chr1	93810000	93820000	chr1	94500000	94510000	38	81	86	26	43	47	690000	-0.508214	5.91983	9.307	0.0022828	0.0622696	chr1:93785000-94535000			chr10	59650000	59660000	chr10	59700000	59710000
chr1	93855000	93860000	chr1	94255000	94260000	45	46	71	32	56	44	400000	0.0158469	5.7993	0.00865174	0.925892	0.972963	chr1:93830000-94285000			chr10	59765000	59770000	chr10	60215000	60220000
chr1	93855000	93860000	chr1	94350000	94355000	10	34	40	26	24	32	495000	0.276818	5.01701	1.52119	0.21744	0.523162	chr1:93830000-94380000			chr10	59765000	59770000	chr10	60220000	60225000
chr1	94415000	94420000	chr1	94500000	94510000	46	79	78	40	62	69	87500	0.063557	6.13413	0.176299	0.674573	0.855771	chr1:94390000-94535000			chr10	59875000	59880000	chr10	60075000	60080000
chr1	94540000	94550000	chr1	94725000	94730000	79	142	167	77	88	124	182500	-0.112728	6.96918	0.97413	0.323652	0.62433	chr1:94515000-94755000			chr10	59875000	59880000	chr10	60155000	60160000
chr1	94540000	94550000	chr1	94790000	94795000	31	60	68	28	35	37	247500	-0.355688	5.62314	3.75286	0.0527173	0.272555	chr1:94515000-94820000			chr10	60290000	60295000	chr10	60520000	60525000
chr1	94600000	94605000	chr1	94725000	94730000	111	165	212	89	119	136	125000	-0.192587	7.26211	3.44124	0.063588	0.299839	chr1:94575000-94755000			chr10	60290000	60295000	chr10	60525000	60530000
chr1	94600000	94605000	chr1	94790000	94795000	63	94	133	63	72	82	190000	-0.105551	6.56085	0.647185	0.421121	0.697505	chr1:94575000-94820000			chr10	60660000	60665000	chr10	61065000	61070000
chr1	95060000	95075000	chr1	95200000	95205000	60	103	130	58	61	115	135000	-0.0129326	6.61492	0.0101374	0.919801	0.97226	chr1:95035000-95230000			chr10	61300000	61305000	chr10	61645000	61650000
chr1	95060000	95075000	chr1	95620000	95630000	15	41	49	26	52	58	557500	0.683082	5.52442	13.3042	0.000264817	0.0207535	chr1:95035000-95655000			chr10	61300000	61310000	chr10	61560000	61570000
chr1	95060000	95075000	chr1	95950000	95980000	10	20	14	4	4	8	897500	-1.13163	3.71116	8.20955	0.00416705	0.0823019	chr1:95035000-96005000			chr10	61340000	61350000	chr10	61560000	61570000
chr1	95725000	95750000	chr1	95825000	95850000	54	89	100	51	82	78	100000	0.107796	6.40596	0.613068	0.433635	0.706888	chr1:95700000-95875000			chr10	61440000	61445000	chr10	61560000	61565000
chr1	95725000	95750000	chr1	95950000	95980000	176	281	357	144	197	233	227500	-0.191828	7.99139	5.50381	0.0189751	0.170468	chr1:95700000-96005000			chr10	61440000	61445000	chr10	61645000	61650000
chr1	95805000	95810000	chr1	95885000	95890000	21	23	22	12	23	21	80000	0.0734896	4.60791	0.0788357	0.778881	0.911265	chr1:95780000-95915000			chr10	61735000	61740000	chr10	61870000	61875000
chr1	95815000	95820000	chr1	95885000	95890000	33	32	58	26	38	36	70000	0.0129615	5.41817	0.00441633	0.947015	0.981854	chr1:95790000-95915000			chr10	61960000	61965000	chr10	62140000	62145000
chr1	95815000	95820000	chr1	95950000	95980000	18	41	52	20	29	28	147500	-0.214232	5.1848	1.00653	0.315735	0.617034	chr1:95790000-96005000			chr10	61960000	61965000	chr10	62145000	62150000
chr1	97125000	97130000	chr1	102260000	102265000	3	16	13	4	6	7	5135000	-0.590997	3.47186	1.98787	0.158563	0.455889	chr1:97100000-102290000			chr10	62885000	62890000	chr10	63035000	63040000
chr1	98135000	98140000	chr1	101355000	101360000	6	5	4	6	2	3	3220000	-0.131969	2.78957	0.0563832	0.812307	0.925976	chr1:98110000-101385000			chr10	63040000	63050000	chr10	63530000	63540000
chr1	98600000	98625000	chr1	101300000	101325000	4	9	8	0	0	3	2700000	-2.37137	2.71109	11.5613	0.0006734	0.032362	chr1:98575000-101350000			chr10	63040000	63050000	chr10	63540000	63550000
chr1	98740000	98745000	chr1	98915000	98920000	24	28	36	20	17	17	175000	-0.39063	4.80841	2.50432	0.113535	0.390384	chr1:98715000-98945000			chr10	63550000	63560000	chr10	63860000	63870000
chr1	98930000	98940000	chr1	99580000	99600000	35	50	68	23	45	48	655000	-0.0877715	5.6756	0.241968	0.622788	0.826867	chr1:98905000-99625000			chr10	66380000	66385000	chr10	66465000	66470000
chr1	99700000	99710000	chr1	100040000	100050000	22	51	52	19	27	23	340000	-0.542712	5.22741	6.4614	0.0110243	0.131457	chr1:99675000-100075000			chr10	66380000	66385000	chr10	66545000	66550000
chr1	102095000	102100000	chr1	102145000	102150000	11	22	26	6	20	20	50000	-0.0471265	4.41151	0.0278211	0.86753	0.950411	chr1:102070000-102175000			chr10	67640000	67645000	chr10	67735000	67740000
chr1	103650000	103660000	chr1	104160000	104170000	18	25	26	8	24	16	510000	-0.210862	4.55269	0.612783	0.433742	0.706983	chr1:103625000-104195000			chr10	68830000	68840000	chr10	69100000	69110000
chr1	105075000	105080000	chr1	113355000	113360000	16	26	34	16	14	22	8280000	-0.234145	4.67055	0.823656	0.364113	0.655225	chr1:105050000-113385000			chr10	68835000	68840000	chr10	69100000	69105000
chr1	105690000	105700000	chr1	107250000	107260000	6	15	16	4	9	6	1560000	-0.640495	3.62864	2.64146	0.104108	0.377788	chr1:105665000-107285000			chr10	68915000	68920000	chr10	68990000	68995000
chr1	106875000	106900000	chr1	107250000	107260000	49	88	126	55	77	84	367500	0.0289115	6.48048	0.0462877	0.829654	0.935203	chr1:106850000-107285000			chr10	69125000	69130000	chr10	69305000	69310000
chr1	106875000	106900000	chr1	107520000	107530000	71	107	140	54	71	94	637500	-0.226267	6.64147	3.11807	0.0774286	0.329094	chr1:106850000-107555000			chr10	69330000	69335000	chr10	69750000	69755000
chr1	106875000	106900000	chr1	107925000	107950000	60	86	121	71	85	88	1050000	0.18242	6.57273	1.97283	0.160148	0.457444	chr1:106850000-107975000			chr10	69650000	69660000	chr10	69750000	69760000
chr1	106875000	106900000	chr1	108275000	108300000	37	52	77	33	41	40	1400000	-0.229213	5.73107	1.69963	0.192337	0.493585	chr1:106850000-108325000			chr10	69775000	69800000	chr10	70000000	70025000
chr1	106980000	106990000	chr1	107520000	107530000	39	65	58	45	46	57	540000	0.180689	5.87311	1.19168	0.274991	0.579615	chr1:106955000-107555000			chr10	69780000	69785000	chr10	70025000	70030000
chr1	107550000	107565000	chr1	107885000	107890000	22	33	41	23	34	52	330000	0.492596	5.30318	5.92851	0.0148978	0.151092	chr1:107525000-107915000			chr10	69825000	69830000	chr10	69935000	69940000
chr1	107550000	107565000	chr1	108275000	108300000	17	17	20	7	1	13	730000	-1.03966	3.9843	8.74114	0.00311109	0.0716872	chr1:107525000-108325000			chr10	69825000	69830000	chr10	70015000	70020000
chr1	107785000	107790000	chr1	107925000	107950000	69	63	88	54	60	89	150000	0.193449	6.30754	1.8488	0.173923	0.472994	chr1:107760000-107975000			chr10	70030000	70035000	chr10	70425000	70430000
chr1	107785000	107790000	chr1	108275000	108300000	19	33	36	11	12	20	500000	-0.717151	4.7009	7.51955	0.00610328	0.0978595	chr1:107760000-108325000			chr10	70040000	70050000	chr10	70420000	70430000
chr1	107885000	107890000	chr1	108065000	108070000	31	46	67	27	36	43	180000	-0.129632	5.57457	0.490048	0.483906	0.741571	chr1:107860000-108095000			chr10	70425000	70450000	chr10	70675000	70700000
chr1	107960000	107975000	chr1	108275000	108300000	49	82	114	57	67	87	320000	0.0968178	6.41162	0.496425	0.481075	0.739553	chr1:107935000-108325000			chr10	70700000	70710000	chr10	70860000	70870000
chr1	107960000	107975000	chr1	108630000	108640000	17	30	37	21	33	42	667500	0.502181	5.12653	5.42383	0.0198637	0.174732	chr1:107935000-108665000			chr10	72560000	72565000	chr10	72860000	72865000
chr1	107960000	107975000	chr1	108710000	108720000	10	27	29	13	25	42	747500	0.58595	4.84502	6.00665	0.0142521	0.147866	chr1:107935000-108745000			chr10	73720000	73730000	chr10	73920000	73930000
chr1	108065000	108070000	chr1	108655000	108660000	18	49	45	19	27	32	590000	-0.209021	5.19922	0.968548	0.325043	0.625459	chr1:108040000-108685000			chr10	74400000	74405000	chr10	74610000	74615000
chr1	108320000	108325000	chr1	108610000	108615000	22	32	40	19	20	29	290000	-0.154741	4.98432	0.455789	0.499598	0.75132	chr1:108295000-108640000			chr10	74645000	74650000	chr10	74945000	74950000
chr1	108320000	108325000	chr1	108710000	108720000	13	22	31	10	24	16	392500	-0.0879725	4.54126	0.106639	0.744004	0.89306	chr1:108295000-108745000			chr10	74720000	74725000	chr10	74895000	74900000
chr1	108320000	108325000	chr1	108775000	108780000	10	13	22	7	9	9	455000	-0.530155	3.89879	2.27682	0.131321	0.417659	chr1:108295000-108805000			chr10	74780000	74785000	chr10	74900000	74905000
chr1	108400000	108420000	chr1	108610000	108615000	20	31	62	21	19	36	202500	-0.258715	5.19175	1.47052	0.225263	0.532057	chr1:108375000-108640000			chr10	75205000	75210000	chr10	75410000	75415000
chr1	108400000	108420000	chr1	108710000	108720000	62	114	130	79	90	112	305000	0.189289	6.76825	2.42795	0.119188	0.399704	chr1:108375000-108745000			chr10	75520000	75525000	chr10	75665000	75670000
chr1	108695000	108700000	chr1	108775000	108780000	20	35	40	25	33	33	80000	0.248956	5.17103	1.37486	0.240978	0.547687	chr1:108670000-108805000			chr10	75535000	75540000	chr10	75665000	75670000
chr1	108795000	108800000	chr1	109375000	109380000	12	28	26	12	12	15	580000	-0.443728	4.41158	2.39163	0.121986	0.404267	chr1:108770000-109405000			chr10	75580000	75585000	chr10	75665000	75670000
chr1	108910000	108915000	chr1	109245000	109250000	16	16	31	12	9	10	335000	-0.705062	4.26921	5.25929	0.0218299	0.183334	chr1:108885000-109275000			chr10	76010000	76015000	chr10	76195000	76200000
chr1	108910000	108915000	chr1	109375000	109380000	17	29	44	16	17	18	465000	-0.504243	4.7984	4.09673	0.0429663	0.250298	chr1:108885000-109405000			chr10	76295000	76300000	chr10	76480000	76485000
chr1	109135000	109140000	chr1	109375000	109380000	18	29	32	7	23	26	240000	-0.184213	4.74084	0.539128	0.462794	0.727173	chr1:109110000-109405000			chr10	76295000	76300000	chr10	76530000	76535000
chr1	109530000	109535000	chr1	110720000	110730000	10	11	23	4	14	10	1192500	-0.33671	3.93351	0.96219	0.326636	0.626305	chr1:109505000-110755000			chr10	76540000	76545000	chr10	76715000	76720000
chr1	110270000	110280000	chr1	110720000	110730000	13	31	37	18	28	33	450000	0.27472	4.96754	1.44513	0.229311	0.536144	chr1:110245000-110755000			chr10	76740000	76750000	chr10	76940000	76950000
chr1	112670000	112675000	chr1	112800000	112805000	23	53	29	20	27	25	130000	-0.231915	5.1039	1.11047	0.29198	0.596205	chr1:112645000-112830000			chr10	76745000	76750000	chr10	76975000	76980000
chr1	113550000	113570000	chr1	114275000	114280000	27	17	28	13	19	24	717500	-0.0515887	4.67115	0.0404629	0.840578	0.939178	chr1:113525000-114305000			chr10	77445000	77450000	chr10	77620000	77625000
chr1	113550000	113570000	chr1	114340000	114350000	33	51	64	34	41	39	785000	-0.0641646	5.6396	0.126195	0.72241	0.882743	chr1:113525000-114375000			chr10	77470000	77480000	chr10	78030000	78040000
chr1	113600000	113625000	chr1	114150000	114175000	28	41	63	39	52	44	550000	0.344104	5.66599	3.74655	0.0529165	0.27306	chr1:113575000-114200000			chr10	77490000	77495000	chr10	77620000	77625000
chr1	113760000	113770000	chr1	114275000	114280000	33	53	87	28	43	44	512500	-0.275794	5.76947	2.51994	0.112415	0.388823	chr1:113735000-114305000			chr10	77625000	77630000	chr10	77850000	77855000
chr1	113760000	113770000	chr1	114340000	114350000	23	33	37	26	16	31	580000	-0.0374226	5.01741	0.0274971	0.868297	0.950683	chr1:113735000-114375000			chr10	78860000	78865000	chr10	78955000	78960000
chr1	114285000	114290000	chr1	114340000	114350000	31	53	67	26	35	42	57500	-0.239214	5.59631	1.68177	0.19469	0.496108	chr1:114260000-114375000			chr10	79385000	79390000	chr10	79625000	79630000
chr1	119720000	119725000	chr1	119920000	119925000	22	23	22	12	20	27	200000	0.126499	4.65033	0.241565	0.623078	0.827078	chr1:119695000-119950000			chr10	79445000	79450000	chr10	79575000	79580000
chr1	120215000	120220000	chr1	120655000	120670000	14	21	25	15	19	34	445000	0.48903	4.67084	3.68289	0.0549735	0.279638	chr1:120190000-120695000			chr10	79635000	79640000	chr10	79810000	79815000
chr1	120460000	120465000	chr1	120655000	120670000	60	78	92	49	82	88	200000	0.239407	6.39086	3.00312	0.0831041	0.339067	chr1:120435000-120695000			chr10	79635000	79640000	chr10	79835000	79840000
chr1	120655000	120670000	chr1	120975000	121000000	78	109	157	70	93	115	325000	0.0044294	6.84964	0.00139583	0.970197	0.988804	chr1:120630000-121025000			chr10	79640000	79650000	chr10	79810000	79820000
chr1	120655000	120670000	chr1	121350000	121370000	21	34	39	16	28	32	697500	0.00479755	5.04916	0.000463836	0.982817	0.993735	chr1:120630000-121395000			chr10	79905000	79910000	chr10	79970000	79975000
chr1	120655000	120670000	chr1	121380000	121390000	31	65	55	28	38	39	722500	-0.211778	5.60747	1.33104	0.24862	0.555417	chr1:120630000-121415000			chr10	79905000	79910000	chr10	80340000	80345000
chr1	120975000	121000000	chr1	121040000	121050000	237	362	401	235	279	340	57500	0.0827987	8.40932	1.35209	0.244914	0.551677	chr1:120950000-121075000			chr10	80210000	80215000	chr10	80340000	80345000
chr1	120975000	121000000	chr1	121150000	121160000	133	175	248	127	145	159	167500	-0.0548239	7.50642	0.330415	0.565415	0.794378	chr1:120950000-121185000			chr10	80210000	80220000	chr10	80630000	80640000
chr1	120975000	121000000	chr1	121240000	121245000	28	51	57	30	38	35	255000	-0.0884233	5.513	0.218749	0.639995	0.83584	chr1:120950000-121270000			chr10	80390000	80395000	chr10	80450000	80455000
chr1	120975000	121000000	chr1	121350000	121370000	155	246	323	143	181	266	372500	0.0159111	7.91346	0.0364439	0.848602	0.943213	chr1:120950000-121395000			chr10	80460000	80465000	chr10	80635000	80640000
chr1	120975000	121000000	chr1	121570000	121580000	24	30	35	11	21	20	587500	-0.461524	4.79876	3.44783	0.0633347	0.299248	chr1:120950000-121605000			chr10	80660000	80670000	chr10	80990000	81000000
chr1	120975000	121000000	chr1	121790000	121795000	7	11	9	16	12	12	805000	0.869037	3.8457	6.10478	0.0134817	0.144697	chr1:120950000-121820000			chr10	80750000	80760000	chr10	80910000	80920000
chr1	120975000	121000000	chr1	121900000	121910000	13	24	33	18	17	19	917500	-0.0616751	4.62881	0.056041	0.812866	0.926326	chr1:120950000-121935000			chr10	82125000	82130000	chr10	82255000	82260000
chr1	120975000	121000000	chr1	122440000	122455000	8	11	17	10	9	8	1460000	-0.101761	3.77028	0.0785417	0.779284	0.911312	chr1:120950000-122480000			chr10	82370000	82375000	chr10	82655000	82660000
chr1	121240000	121245000	chr1	121315000	121320000	88	147	149	99	109	127	75000	0.114776	7.05632	1.08142	0.298381	0.602078	chr1:121215000-121345000			chr10	82890000	82900000	chr10	82940000	82950000
chr1	121440000	121450000	chr1	121790000	121795000	13	22	22	20	26	21	347500	0.541898	4.62937	4.3809	0.0363438	0.232663	chr1:121415000-121820000			chr10	82980000	82985000	chr10	83235000	83240000
chr1	121440000	121450000	chr1	121900000	121910000	47	69	112	38	36	89	460000	-0.172325	6.19495	1.33562	0.247808	0.554426	chr1:121415000-121935000			chr10	83280000	83285000	chr10	83910000	83915000
chr1	121815000	121820000	chr1	121900000	121910000	36	71	83	52	63	77	87500	0.326875	6.16376	4.79239	0.0285858	0.208361	chr1:121790000-121935000			chr10	83975000	83980000	chr10	84095000	84100000
chr1	121920000	121930000	chr1	121985000	121990000	97	165	166	90	110	161	62500	0.0646462	7.18747	0.374096	0.54078	0.777691	chr1:121895000-122015000			chr10	84615000	84620000	chr10	85110000	85115000
chr1	121920000	121930000	chr1	122050000	122055000	20	46	52	19	30	46	127500	-0.00103554	5.35468	2.69299e-05	0.995859	0.998517	chr1:121895000-122080000			chr10	84680000	84685000	chr10	85110000	85115000
chr1	121920000	121930000	chr1	122190000	122200000	25	60	70	28	43	67	270000	0.143879	5.79347	0.714336	0.398008	0.679814	chr1:121895000-122225000			chr10	85430000	85435000	chr10	85755000	85760000
chr1	121920000	121930000	chr1	122360000	122370000	27	38	33	13	22	29	440000	-0.30254	4.98445	1.72299	0.189309	0.491111	chr1:121895000-122395000			chr10	85430000	85440000	chr10	85750000	85760000
chr1	121920000	121930000	chr1	122440000	122455000	38	56	63	31	38	49	522500	-0.100376	5.70644	0.323105	0.569748	0.796324	chr1:121895000-122480000			chr10	86165000	86170000	chr10	86240000	86245000
chr1	122070000	122075000	chr1	122440000	122455000	20	53	54	28	25	38	375000	-0.167785	5.38651	0.716138	0.397414	0.679443	chr1:122045000-122480000			chr10	86480000	86490000	chr10	87780000	87790000
chr1	122085000	122090000	chr1	122440000	122455000	21	33	32	20	26	42	360000	0.342772	5.08084	2.44478	0.117916	0.398921	chr1:122060000-122480000			chr10	86490000	86495000	chr10	86955000	86960000
chr1	122095000	122100000	chr1	122190000	122200000	13	30	30	17	25	29	97500	0.270404	4.82684	1.26261	0.261158	0.566048	chr1:122070000-122225000			chr10	86490000	86495000	chr10	86965000	86970000
chr1	122220000	122230000	chr1	122360000	122370000	35	66	68	45	49	40	140000	-0.0219771	5.84104	0.0171046	0.895946	0.961629	chr1:122195000-122395000			chr10	86490000	86500000	chr10	87780000	87790000
chr1	122220000	122230000	chr1	122440000	122455000	121	206	220	97	180	194	222500	0.094165	7.55002	1.01047	0.314789	0.616677	chr1:122195000-122480000			chr10	86500000	86510000	chr10	87790000	87800000
chr1	122260000	122270000	chr1	122360000	122370000	86	188	209	84	101	143	100000	-0.245142	7.22442	5.42059	0.0199006	0.174747	chr1:122235000-122395000			chr10	87110000	87120000	chr10	87760000	87770000
chr1	122260000	122270000	chr1	122440000	122455000	44	57	87	38	59	46	182500	-0.0822709	5.96358	0.260359	0.609874	0.820193	chr1:122235000-122480000			chr10	87625000	87630000	chr10	87765000	87770000
chr1	122480000	122495000	chr1	122950000	122960000	45	74	89	37	51	58	467500	-0.198368	6.05683	1.60376	0.205371	0.509277	chr1:122455000-122985000			chr10	87630000	87635000	chr10	87765000	87770000
chr1	122480000	122495000	chr1	123070000	123080000	55	78	104	43	71	80	587500	0.022391	6.33254	0.0250666	0.874201	0.953372	chr1:122455000-123105000			chr10	87840000	87845000	chr10	88190000	88195000
chr1	122480000	122495000	chr1	123280000	123290000	45	91	88	29	56	62	797500	-0.295766	6.12196	3.7038	0.0542887	0.277406	chr1:122455000-123315000			chr10	88920000	88925000	chr10	89090000	89095000
chr1	122560000	122570000	chr1	123070000	123080000	26	68	80	58	53	88	510000	0.50561	6.13029	11.2033	0.000816529	0.0362613	chr1:122535000-123105000			chr10	88925000	88930000	chr10	89090000	89095000
chr1	122965000	122975000	chr1	123070000	123080000	55	83	113	52	69	78	105000	-0.0227899	6.39308	0.0270136	0.869449	0.950841	chr1:122940000-123105000			chr10	89540000	89545000	chr10	90150000	90155000
chr1	123145000	123150000	chr1	123280000	123290000	50	82	93	30	70	71	137500	-0.0848697	6.2135	0.329829	0.56576	0.794482	chr1:123120000-123315000			chr10	89545000	89550000	chr10	90150000	90155000
chr1	123335000	123340000	chr1	123445000	123450000	67	104	129	66	85	106	110000	0.0883141	6.69392	0.500898	0.479106	0.737841	chr1:123310000-123475000			chr10	90190000	90195000	chr10	90495000	90500000
chr1	126340000	126350000	chr1	126570000	126580000	14	23	29	12	19	17	230000	-0.146564	4.51862	0.289913	0.590276	0.809063	chr1:126315000-126605000			chr10	90765000	90770000	chr10	90985000	90990000
chr1	127000000	127005000	chr1	127065000	127070000	9	18	16	12	7	11	65000	-0.205294	3.95087	0.36639	0.544979	0.779906	chr1:126975000-127095000			chr10	91340000	91350000	chr10	92470000	92480000
chr1	127265000	127270000	chr1	127455000	127475000	14	22	32	25	22	37	197500	0.613794	4.89927	6.8523	0.00885271	0.117942	chr1:127240000-127500000			chr10	92510000	92515000	chr10	92745000	92750000
chr1	127280000	127285000	chr1	127455000	127475000	25	32	41	18	24	17	182500	-0.418176	4.94237	3.15852	0.0755316	0.326809	chr1:127255000-127500000			chr10	92510000	92515000	chr10	92750000	92755000
chr1	127330000	127335000	chr1	127455000	127475000	78	121	157	62	101	130	132500	0.0299261	6.90948	0.0664484	0.79658	0.919348	chr1:127305000-127500000			chr10	92530000	92540000	chr10	92740000	92750000
chr1	127410000	127420000	chr1	127455000	127475000	82	144	190	85	95	131	50000	-0.106644	7.06999	0.933465	0.333964	0.63225	chr1:127385000-127500000			chr10	92535000	92540000	chr10	92745000	92750000
chr1	127500000	127510000	chr1	128315000	128320000	17	16	23	9	13	22	812500	-0.0365488	4.34885	0.0159596	0.89947	0.96231	chr1:127475000-128345000			chr10	92755000	92760000	chr10	92880000	92885000
chr1	127500000	127510000	chr1	128820000	128830000	15	25	24	16	26	23	1320000	0.332096	4.68128	1.71126	0.190822	0.491624	chr1:127475000-128855000			chr10	92755000	92760000	chr10	92885000	92890000
chr1	128390000	128400000	chr1	128820000	128830000	35	59	53	34	32	44	430000	-0.10652	5.61321	0.340444	0.559573	0.789805	chr1:128365000-128855000			chr10	92885000	92890000	chr10	93040000	93045000
chr1	128510000	128515000	chr1	128820000	128830000	20	41	50	23	20	36	312500	-0.177763	5.19925	0.702098	0.40208	0.683803	chr1:128485000-128855000			chr10	93050000	93060000	chr10	93270000	93280000
chr1	128900000	128910000	chr1	129350000	129360000	58	93	105	51	72	73	450000	-0.0734526	6.39955	0.281039	0.596021	0.81151	chr1:128875000-129385000			chr10	93870000	93875000	chr10	93920000	93925000
chr1	129390000	129400000	chr1	129570000	129575000	75	113	147	77	91	158	177500	0.270985	6.93605	5.58596	0.018105	0.167408	chr1:129365000-129600000			chr10	94085000	94090000	chr10	94425000	94430000
chr1	129390000	129400000	chr1	129655000	129665000	39	41	51	20	29	39	265000	-0.26253	5.39336	1.74905	0.185996	0.488585	chr1:129365000-129690000			chr10	94450000	94455000	chr10	94935000	94940000
chr1	129390000	129400000	chr1	129810000	129820000	23	31	49	17	43	52	420000	0.430484	5.36791	4.74556	0.029374	0.211328	chr1:129365000-129845000			chr10	94550000	94555000	chr10	94935000	94940000
chr1	129390000	129400000	chr1	130715000	130730000	8	11	10	4	16	17	1327500	0.655166	3.82696	3.44919	0.0632827	0.299248	chr1:129365000-130755000			chr10	95015000	95020000	chr10	95315000	95320000
chr1	129590000	129595000	chr1	129655000	129665000	16	35	49	20	26	27	67500	-0.140829	5.07239	0.402985	0.525552	0.768347	chr1:129565000-129690000			chr10	95015000	95020000	chr10	95320000	95325000
chr1	129720000	129730000	chr1	130715000	130730000	23	46	52	17	23	32	997500	-0.435327	5.22033	4.18356	0.040818	0.246168	chr1:129695000-130755000			chr10	95015000	95020000	chr10	95355000	95360000
chr1	130180000	130185000	chr1	130715000	130730000	17	53	58	24	30	43	540000	-0.0872449	5.42947	0.200756	0.654111	0.842999	chr1:130155000-130755000			chr10	95355000	95360000	chr10	95565000	95570000
chr1	130265000	130270000	chr1	130715000	130730000	20	25	27	12	17	13	455000	-0.46296	4.51882	2.81643	0.0933035	0.359589	chr1:130240000-130755000			chr10	95360000	95365000	chr10	95565000	95570000
chr1	130385000	130390000	chr1	132650000	132655000	2	5	9	3	3	2	2265000	-0.665813	2.7112	1.26626	0.260469	0.565004	chr1:130360000-132680000			chr10	95670000	95675000	chr10	96775000	96780000
chr1	130765000	130780000	chr1	130970000	130980000	57	80	111	60	76	97	202500	0.221298	6.48727	2.74143	0.0977769	0.366289	chr1:130740000-131005000			chr10	96830000	96840000	chr10	97150000	97160000
chr1	130765000	130780000	chr1	131140000	131150000	83	153	167	93	114	135	372500	0.0754761	7.10584	0.483001	0.487066	0.742781	chr1:130740000-131175000			chr10	97955000	97960000	chr10	98540000	98545000
chr1	130765000	130780000	chr1	132260000	132270000	31	55	42	19	33	45	1492500	-0.0891853	5.43024	0.209766	0.646951	0.839702	chr1:130740000-132295000			chr10	97955000	97960000	chr10	98545000	98550000
chr1	131740000	131750000	chr1	132240000	132250000	25	35	31	18	35	27	500000	0.124751	5.0576	0.316875	0.573492	0.798963	chr1:131715000-132275000			chr10	98640000	98645000	chr10	99040000	99045000
chr1	132060000	132070000	chr1	132240000	132250000	122	204	261	116	177	173	180000	-0.0200648	7.59772	0.0471107	0.828169	0.934448	chr1:132035000-132275000			chr10	99100000	99110000	chr10	99620000	99630000
chr1	132445000	132450000	chr1	132525000	132530000	43	77	97	37	63	79	80000	0.033818	6.21334	0.0526932	0.818441	0.92986	chr1:132420000-132555000			chr10	101910000	101915000	chr10	102295000	102300000
chr1	132445000	132450000	chr1	132950000	132960000	36	75	85	41	41	49	507500	-0.267851	5.94611	2.69205	0.10085	0.37124	chr1:132420000-132985000			chr10	101950000	101960000	chr10	102280000	102290000
chr1	132445000	132450000	chr1	133155000	133160000	13	29	43	22	19	20	710000	-0.164904	4.84493	0.46711	0.49432	0.747216	chr1:132420000-133185000			chr10	102720000	102725000	chr10	102860000	102865000
chr1	132610000	132620000	chr1	133420000	133430000	20	31	37	14	29	20	810000	-0.169524	4.89012	0.510075	0.475106	0.735314	chr1:132585000-133455000			chr10	105300000	105305000	chr10	106015000	106020000
chr1	132770000	132775000	chr1	132950000	132960000	89	104	153	64	85	94	182500	-0.198396	6.77276	2.6256	0.105153	0.37939	chr1:132745000-132985000			chr10	106875000	106880000	chr10	107180000	107185000
chr1	132770000	132775000	chr1	133165000	133170000	38	60	66	41	51	57	395000	0.172907	5.8862	1.10128	0.293985	0.598597	chr1:132745000-133195000			chr10	106880000	106885000	chr10	107185000	107190000
chr1	133000000	133020000	chr1	133155000	133160000	84	119	157	95	142	154	147500	0.430144	7.11834	15.9143	6.62777e-05	0.0107332	chr1:132975000-133185000			chr10	107735000	107740000	chr10	107870000	107875000
chr1	133000000	133020000	chr1	133440000	133460000	34	50	62	23	21	35	440000	-0.57244	5.42976	8.28522	0.0039969	0.0804101	chr1:132975000-133485000			chr10	109200000	109205000	chr10	109295000	109300000
chr1	133000000	133020000	chr1	133650000	133665000	21	42	49	21	28	28	647500	-0.227413	5.1922	1.139	0.285865	0.589336	chr1:132975000-133690000			chr10	109360000	109365000	chr10	109515000	109520000
chr1	133075000	133080000	chr1	133155000	133160000	83	167	193	115	130	154	80000	0.162698	7.27978	2.52817	0.11183	0.387945	chr1:133050000-133185000			chr10	110225000	110250000	chr10	110350000	110375000
chr1	133180000	133190000	chr1	133440000	133460000	181	293	363	150	198	286	265000	-0.0901257	8.07443	1.28958	0.256125	0.560925	chr1:133155000-133485000			chr10	110230000	110235000	chr10	110290000	110295000
chr1	133505000	133510000	chr1	133650000	133665000	31	38	53	19	33	47	150000	0.00950644	5.40553	0.00235584	0.961288	0.986212	chr1:133480000-133690000			chr10	110230000	110235000	chr10	110365000	110370000
chr1	133600000	133615000	chr1	133650000	133665000	76	111	153	55	112	114	50000	0.0361214	6.84715	0.0928274	0.760613	0.901041	chr1:133575000-133690000			chr10	110410000	110415000	chr10	110540000	110545000
chr1	133600000	133615000	chr1	133740000	133750000	48	100	100	34	50	66	137500	-0.412942	6.21995	7.64894	0.00568056	0.0933281	chr1:133575000-133775000			chr10	110420000	110430000	chr10	110530000	110540000
chr1	133600000	133615000	chr1	133765000	133770000	21	13	23	16	25	24	160000	0.49752	4.60816	3.63642	0.0565285	0.283029	chr1:133575000-133795000			chr10	110940000	110945000	chr10	111360000	111365000
chr1	133890000	133900000	chr1	133940000	133945000	73	106	150	70	98	124	47500	0.139307	6.8475	1.38605	0.239073	0.545988	chr1:133865000-133970000			chr10	110940000	110945000	chr10	111405000	111410000
chr1	133890000	133900000	chr1	134010000	134020000	63	88	108	51	90	86	120000	0.120625	6.50192	0.820352	0.365077	0.655985	chr1:133865000-134045000			chr10	110940000	110950000	chr10	111360000	111370000
chr1	133890000	133900000	chr1	134050000	134065000	68	139	183	78	113	102	162500	-0.09814	6.98133	0.745136	0.388021	0.673223	chr1:133865000-134090000			chr10	111410000	111415000	chr10	111595000	111600000
chr1	133890000	133900000	chr1	134130000	134135000	22	21	47	18	25	30	237500	0.00976567	4.99253	0.00184362	0.965751	0.987819	chr1:133865000-134160000			chr10	111410000	111420000	chr10	111540000	111550000
chr1	133890000	133900000	chr1	134250000	134270000	60	127	142	65	82	105	365000	-0.0719417	6.75259	0.343493	0.55782	0.789459	chr1:133865000-134295000			chr10	111575000	111600000	chr10	112225000	112250000
chr1	134010000	134020000	chr1	134050000	134065000	189	244	316	183	215	291	42500	0.189134	8.04533	5.62784	0.0176774	0.165799	chr1:133985000-134090000			chr10	115635000	115640000	chr10	116645000	116650000
chr1	134010000	134020000	chr1	134250000	134270000	22	43	54	21	21	31	245000	-0.391189	5.21333	3.3753	0.0661806	0.305858	chr1:133985000-134295000			chr10	115760000	115770000	chr10	116640000	116650000
chr1	134050000	134065000	chr1	134105000	134115000	186	261	328	174	201	225	52500	-0.0572559	7.9803	0.490162	0.483855	0.741571	chr1:134025000-134140000			chr10	116490000	116500000	chr10	116640000	116650000
chr1	134050000	134065000	chr1	134250000	134270000	122	226	270	110	155	196	202500	-0.110512	7.63149	1.4547	0.227775	0.534115	chr1:134025000-134295000			chr10	116500000	116505000	chr10	116645000	116650000
chr1	134105000	134115000	chr1	134250000	134270000	80	116	150	67	101	115	150000	0.0212531	6.86568	0.0325108	0.856911	0.946107	chr1:134080000-134295000			chr10	116665000	116670000	chr10	116870000	116875000
chr1	134205000	134210000	chr1	134250000	134270000	90	158	149	80	80	113	52500	-0.228791	6.95516	3.94192	0.0470971	0.259732	chr1:134180000-134295000			chr10	116890000	116895000	chr10	117110000	117115000
chr1	134250000	134270000	chr1	134490000	134500000	119	192	250	95	138	203	235000	-0.0528955	7.51888	0.310566	0.577333	0.801411	chr1:134225000-134525000			chr10	116890000	116900000	chr10	117470000	117480000
chr1	134420000	134430000	chr1	134490000	134500000	307	522	657	317	477	523	70000	0.138909	9.00046	5.46153	0.0194397	0.172555	chr1:134395000-134525000			chr10	118025000	118030000	chr10	118605000	118610000
chr1	134420000	134430000	chr1	134860000	134870000	100	164	192	80	95	136	440000	-0.240572	7.14613	4.95358	0.0260368	0.200299	chr1:134395000-134895000			chr10	119080000	119085000	chr10	119560000	119565000
chr1	134640000	134660000	chr1	134860000	134870000	157	308	340	173	226	245	215000	-0.00803283	8.05385	0.010149	0.919755	0.97226	chr1:134615000-134895000			chr10	119085000	119090000	chr10	119560000	119565000
chr1	134640000	134660000	chr1	134990000	135000000	21	48	53	36	52	49	345000	0.478412	5.62392	7.03038	0.00801383	0.112423	chr1:134615000-135025000			chr10	121540000	121545000	chr10	121885000	121890000
chr1	134640000	134660000	chr1	135200000	135215000	23	31	36	20	26	29	557500	0.0482485	5.00927	0.0456306	0.830849	0.935758	chr1:134615000-135240000			chr10	121540000	121545000	chr10	121965000	121970000
chr1	134640000	134660000	chr1	135495000	135510000	7	6	13	16	18	17	852500	1.27055	4.01767	14.4978	0.000140325	0.0146295	chr1:134615000-135535000			chr10	121980000	121990000	chr10	122680000	122690000
chr1	134930000	134950000	chr1	134980000	134985000	174	297	383	162	199	272	42500	-0.119236	8.08954	2.27525	0.131454	0.417659	chr1:134905000-135010000			chr10	121990000	121995000	chr10	122235000	122240000
chr1	134930000	134950000	chr1	134990000	135000000	298	548	660	306	397	470	55000	-0.045727	8.93373	0.565269	0.452145	0.719685	chr1:134905000-135025000			chr10	121990000	122000000	chr10	122200000	122210000
chr1	134930000	134950000	chr1	135200000	135215000	33	60	72	29	37	43	267500	-0.285206	5.70086	2.56498	0.109254	0.384129	chr1:134905000-135240000			chr10	121990000	122000000	chr10	122680000	122690000
chr1	134930000	134950000	chr1	135495000	135510000	37	49	68	29	50	43	562500	-0.024275	5.71146	0.0190459	0.890235	0.959223	chr1:134905000-135535000			chr10	122235000	122240000	chr10	122440000	122445000
chr1	135035000	135040000	chr1	135495000	135510000	16	27	34	13	22	16	465000	-0.280661	4.67056	1.17905	0.277549	0.582566	chr1:135010000-135535000			chr10	122240000	122245000	chr10	122440000	122445000
chr1	135075000	135080000	chr1	135200000	135215000	102	197	253	138	162	180	130000	0.113159	7.56922	1.47853	0.224005	0.531107	chr1:135050000-135240000			chr10	122440000	122450000	chr10	122690000	122700000
chr1	135075000	135080000	chr1	135250000	135255000	52	94	120	47	95	90	175000	0.114552	6.53543	0.757248	0.384191	0.669545	chr1:135050000-135280000			chr10	124700000	124710000	chr10	124970000	124980000
chr1	135075000	135080000	chr1	135495000	135510000	36	53	70	33	52	36	425000	-0.0815068	5.7314	0.217068	0.641283	0.836494	chr1:135050000-135535000			chr10	126350000	126360000	chr10	126460000	126470000
chr1	135200000	135215000	chr1	135250000	135255000	113	162	183	85	142	156	45000	0.0517106	7.27849	0.254166	0.614157	0.822938	chr1:135175000-135280000			chr10	126610000	126620000	chr10	126660000	126670000
chr1	135200000	135215000	chr1	135495000	135510000	22	63	75	48	50	46	295000	0.161538	5.84513	0.933779	0.333883	0.632178	chr1:135175000-135535000			chr10	126620000	126625000	chr10	126660000	126665000
chr1	135280000	135285000	chr1	135385000	135390000	28	67	77	43	59	59	105000	0.217087	5.97181	1.84599	0.174251	0.473248	chr1:135255000-135415000			chr10	126755000	126760000	chr10	128060000	128065000
chr1	135280000	135285000	chr1	135495000	135510000	93	195	223	119	124	175	220000	0.0238107	7.41887	0.0590977	0.807928	0.92422	chr1:135255000-135535000			chr10	127000000	127010000	chr10	127440000	127450000
chr1	135530000	135540000	chr1	135785000	135800000	59	93	117	34	40	51	257500	-0.792158	6.20559	26.6666	2.41765e-07	0.000272543	chr1:135505000-135825000			chr10	127075000	127080000	chr10	127440000	127445000
chr1	135530000	135540000	chr1	135940000	135960000	53	58	91	31	45	60	415000	-0.259266	5.99241	2.60715	0.106383	0.380857	chr1:135505000-135985000			chr10	127075000	127080000	chr10	127445000	127450000
chr1	135545000	135550000	chr1	135610000	135615000	80	141	150	60	91	98	65000	-0.26347	6.84466	4.84028	0.0278024	0.205933	chr1:135520000-135640000			chr10	127110000	127115000	chr10	127375000	127380000
chr1	135560000	135570000	chr1	136430000	136440000	16	39	22	8	14	16	870000	-0.702641	4.52991	6.36552	0.0116359	0.135015	chr1:135535000-136465000			chr10	127380000	127385000	chr10	127440000	127445000
chr1	135630000	135640000	chr1	135785000	135800000	294	488	592	285	366	428	157500	-0.0356787	8.80852	0.319281	0.57204	0.798025	chr1:135605000-135825000			chr10	127380000	127385000	chr10	127720000	127725000
chr1	135630000	135640000	chr1	135940000	135960000	71	126	147	66	88	92	315000	-0.171051	6.77466	1.95843	0.161682	0.459359	chr1:135605000-135985000			chr10	127770000	127775000	chr10	127970000	127975000
chr1	135630000	135640000	chr1	136000000	136010000	91	157	168	90	135	151	370000	0.165188	7.19306	2.45983	0.116792	0.396843	chr1:135605000-136035000			chr10	127805000	127810000	chr10	127970000	127975000
chr1	135810000	135820000	chr1	135940000	135960000	120	210	227	88	145	163	135000	-0.181196	7.455	3.46569	0.0626542	0.298396	chr1:135785000-135985000			chr10	128165000	128170000	chr10	128330000	128335000
chr1	135810000	135820000	chr1	136000000	136010000	146	248	257	137	173	240	190000	0.066791	7.78631	0.592358	0.441509	0.712917	chr1:135785000-136035000			chr10	129420000	129430000	chr10	129520000	129530000
chr1	135940000	135960000	chr1	136000000	136010000	384	681	835	331	458	523	55000	-0.219651	9.19237	15.0346	0.000105557	0.0130796	chr1:135915000-136035000			chr11	3435000	3440000	chr11	3545000	3550000
chr1	136045000	136055000	chr1	136140000	136145000	303	490	604	286	422	512	92500	0.115022	8.90187	3.5302	0.0602606	0.292812	chr1:136020000-136170000			chr11	4155000	4160000	chr11	4320000	4325000
chr1	136045000	136055000	chr1	136220000	136225000	108	170	213	91	125	120	172500	-0.234452	7.25354	5.05509	0.0245536	0.193853	chr1:136020000-136250000			chr11	4155000	4160000	chr11	4345000	4350000
chr1	136230000	136240000	chr1	137000000	137010000	17	33	42	17	33	40	770000	0.278839	5.14116	1.68932	0.19369	0.495467	chr1:136205000-137035000			chr11	4155000	4160000	chr11	4350000	4355000
chr1	136260000	136270000	chr1	136310000	136320000	214	336	347	166	221	238	50000	-0.211066	8.12508	7.23962	0.00713122	0.105892	chr1:136235000-136345000			chr11	5010000	5020000	chr11	5350000	5360000
chr1	136535000	136545000	chr1	136750000	136755000	46	73	93	47	62	76	212500	0.115063	6.21747	0.613487	0.433478	0.706888	chr1:136510000-136780000			chr11	5015000	5020000	chr11	5355000	5360000
chr1	136880000	136890000	chr1	137000000	137010000	47	82	136	55	65	94	120000	0.00474522	6.48	0.00124455	0.971858	0.989017	chr1:136855000-137035000			chr11	5380000	5390000	chr11	5600000	5610000
chr1	136880000	136890000	chr1	137260000	137270000	30	66	72	25	41	46	380000	-0.272132	5.73056	2.38772	0.122292	0.40474	chr1:136855000-137295000			chr11	5380000	5390000	chr11	5680000	5690000
chr1	137000000	137010000	chr1	137260000	137270000	24	46	57	31	39	57	260000	0.310967	5.59668	2.91309	0.0878632	0.347859	chr1:136975000-137295000			chr11	5385000	5390000	chr11	5685000	5690000
chr1	137065000	137070000	chr1	137260000	137270000	47	69	91	42	43	57	197500	-0.231244	6.0371	2.14418	0.143112	0.432791	chr1:137040000-137295000			chr11	5890000	5895000	chr11	6160000	6165000
chr1	137075000	137080000	chr1	137150000	137160000	305	528	602	264	330	433	77500	-0.171021	8.81233	7.30295	0.00688414	0.104485	chr1:137050000-137185000			chr11	5895000	5900000	chr11	6160000	6165000
chr1	137075000	137080000	chr1	137260000	137270000	34	63	80	50	49	64	187500	0.193423	6.00102	1.49459	0.221506	0.527746	chr1:137050000-137295000			chr11	6315000	6320000	chr11	6525000	6530000
chr1	137150000	137160000	chr1	137260000	137270000	126	186	218	112	155	168	110000	0.0260379	7.47445	0.073274	0.786628	0.914483	chr1:137125000-137295000			chr11	6555000	6560000	chr11	7095000	7100000
chr1	137290000	137295000	chr1	138095000	138100000	5	6	10	0	6	7	805000	-0.37192	3.06481	0.566903	0.451492	0.719378	chr1:137265000-138125000			chr11	7100000	7105000	chr11	8305000	8310000
chr1	137350000	137365000	chr1	137435000	137445000	43	75	84	41	65	69	82500	0.104454	6.14514	0.480638	0.488134	0.742894	chr1:137325000-137470000			chr11	7120000	7130000	chr11	7460000	7470000
chr1	137350000	137365000	chr1	137560000	137575000	44	59	86	33	45	47	210000	-0.283856	5.88988	2.90262	0.0884356	0.349008	chr1:137325000-137600000			chr11	8325000	8330000	chr11	8755000	8760000
chr1	137435000	137445000	chr1	137560000	137575000	70	156	153	58	85	106	127500	-0.293717	6.86209	6.07466	0.0137135	0.146008	chr1:137410000-137600000			chr11	8885000	8890000	chr11	9035000	9040000
chr1	137610000	137620000	chr1	137645000	137655000	99	190	210	103	143	167	35000	0.0393635	7.39291	0.158871	0.690198	0.863545	chr1:137585000-137680000			chr11	8910000	8915000	chr11	9015000	9020000
chr1	137610000	137620000	chr1	137675000	137680000	47	86	113	50	64	67	62500	-0.1295	6.31901	0.823838	0.36406	0.655225	chr1:137585000-137705000			chr11	11360000	11370000	chr11	11640000	11650000
chr1	137610000	137620000	chr1	137840000	137845000	23	41	63	36	38	49	227500	0.265711	5.57483	2.09262	0.148012	0.439359	chr1:137585000-137870000			chr11	11395000	11400000	chr11	11685000	11690000
chr1	137645000	137655000	chr1	137840000	137845000	30	48	59	18	42	58	192500	0.0951809	5.60178	0.27251	0.601653	0.815202	chr1:137620000-137870000			chr11	11400000	11405000	chr11	11635000	11640000
chr1	137760000	137765000	chr1	137840000	137845000	163	220	278	101	175	198	80000	-0.170501	7.70472	3.61676	0.0572003	0.285126	chr1:137735000-137870000			chr11	11710000	11715000	chr11	11870000	11875000
chr1	137855000	137860000	chr1	137970000	137975000	24	30	46	25	30	47	115000	0.338775	5.28306	2.76392	0.0964118	0.364717	chr1:137830000-1.38e+08			chr11	14955000	14960000	chr11	21345000	21350000
chr1	137940000	137950000	chr1	138350000	138360000	20	54	54	16	24	39	410000	-0.382894	5.31536	3.48384	0.0619706	0.297179	chr1:137915000-138385000			chr11	16420000	16430000	chr11	16770000	16780000
chr1	137940000	137950000	chr1	138410000	138420000	57	70	78	31	65	46	470000	-0.2186	6.02973	1.90744	0.167248	0.465074	chr1:137915000-138445000			chr11	16425000	16430000	chr11	16770000	16775000
chr1	138065000	138070000	chr1	138350000	138360000	57	82	93	40	48	60	287500	-0.336689	6.15605	4.89574	0.0269231	0.202962	chr1:138040000-138385000			chr11	16425000	16430000	chr11	16845000	16850000
chr1	138430000	138450000	chr1	138635000	138640000	72	120	156	54	74	85	197500	-0.395356	6.70267	9.78731	0.0017572	0.0536495	chr1:138405000-138665000			chr11	18775000	18780000	chr11	18915000	18920000
chr1	138430000	138450000	chr1	139010000	139020000	86	98	142	58	91	89	575000	-0.142853	6.71165	1.31068	0.252272	0.558973	chr1:138405000-139045000			chr11	19730000	19735000	chr11	19930000	19935000
chr1	138430000	138450000	chr1	139110000	139120000	56	91	100	53	41	60	675000	-0.368756	6.23135	6.16937	0.0129981	0.142453	chr1:138405000-139145000			chr11	19820000	19825000	chr11	20295000	20300000
chr1	138430000	138450000	chr1	139935000	139950000	8	10	17	3	4	2	1502500	-1.61181	3.34852	11.275	0.000785586	0.0356265	chr1:138405000-139975000			chr11	20035000	20040000	chr11	20100000	20105000
chr1	138655000	138660000	chr1	139110000	139120000	14	22	34	22	15	33	457500	0.310374	4.78938	1.61911	0.203215	0.50654	chr1:138630000-139145000			chr11	20160000	20165000	chr11	20300000	20305000
chr1	138670000	138675000	chr1	139010000	139020000	14	35	53	21	28	30	342500	-0.0555705	5.13333	0.0659378	0.797346	0.919725	chr1:138645000-139045000			chr11	20205000	20210000	chr11	20295000	20300000
chr1	138670000	138675000	chr1	139125000	139130000	14	22	31	7	4	11	455000	-1.28191	4.19912	15.0647	0.000103886	0.0130124	chr1:138645000-139155000			chr11	20355000	20360000	chr11	20540000	20545000
chr1	139125000	139130000	chr1	139935000	139950000	19	29	39	10	23	31	815000	-0.130941	4.88981	0.305105	0.5807	0.803375	chr1:139100000-139975000			chr11	20355000	20360000	chr11	20585000	20590000
chr1	140220000	140230000	chr1	140650000	140660000	21	49	56	29	47	50	430000	0.311306	5.58575	2.89695	0.0887472	0.349903	chr1:140195000-140685000			chr11	20690000	20695000	chr11	21355000	21360000
chr1	140220000	140230000	chr1	140720000	140740000	15	15	20	15	19	21	505000	0.445806	4.4122	2.52153	0.112302	0.388614	chr1:140195000-140765000			chr11	20690000	20695000	chr11	21365000	21370000
chr1	140220000	140230000	chr1	141055000	141070000	19	31	35	18	17	28	837500	-0.119823	4.86331	0.250693	0.616587	0.824078	chr1:140195000-141095000			chr11	21890000	21900000	chr11	22760000	22770000
chr1	140220000	140230000	chr1	141160000	141170000	21	27	32	20	12	21	940000	-0.280674	4.7215	1.22432	0.268514	0.572819	chr1:140195000-141195000			chr11	22125000	22130000	chr11	22510000	22515000
chr1	140720000	140740000	chr1	141055000	141070000	28	59	69	29	39	51	332500	-0.0782268	5.70585	0.196499	0.657561	0.84456	chr1:140695000-141095000			chr11	22525000	22550000	chr11	23450000	23475000
chr1	140720000	140740000	chr1	141160000	141170000	16	32	28	12	23	24	435000	-0.0534879	4.74105	0.0458281	0.830489	0.935758	chr1:140695000-141195000			chr11	22530000	22535000	chr11	22855000	22860000
chr1	140720000	140740000	chr1	141230000	141240000	23	46	48	19	22	19	505000	-0.648321	5.1033	8.32521	0.00390986	0.0794992	chr1:140695000-141265000			chr11	22535000	22540000	chr11	22855000	22860000
chr1	140720000	140740000	chr1	141320000	141330000	17	31	33	10	18	23	595000	-0.353838	4.71105	1.91939	0.165924	0.464395	chr1:140695000-141355000			chr11	22905000	22910000	chr11	23170000	23175000
chr1	140750000	140755000	chr1	140855000	140860000	30	40	59	28	40	48	105000	0.157919	5.54714	0.722857	0.395208	0.677877	chr1:140725000-140885000			chr11	23575000	23600000	chr11	23750000	23775000
chr1	141720000	141725000	chr1	141825000	141830000	4	6	6	5	8	12	105000	0.937624	3.26946	4.40061	0.035926	0.231555	chr1:141695000-141855000			chr11	23580000	23585000	chr11	23850000	23855000
chr1	141920000	141930000	chr1	150380000	150390000	5	4	1	2	1	2	8460000	-0.653793	2.29645	0.793239	0.373122	0.661598	chr1:141895000-150415000			chr11	29445000	29450000	chr11	29590000	29595000
chr1	141920000	141930000	chr1	150410000	150420000	4	4	3	2	5	6	8490000	0.535689	2.71144	0.876435	0.34918	0.641831	chr1:141895000-150445000			chr11	29995000	30000000	chr11	30120000	30125000
chr1	142060000	142075000	chr1	142420000	142430000	33	38	69	36	21	47	357500	-0.116325	5.54133	0.385662	0.534588	0.774379	chr1:142035000-142455000			chr11	30130000	30140000	chr11	30550000	30560000
chr1	142060000	142075000	chr1	142550000	142560000	50	85	103	48	60	63	487500	-0.164288	6.2589	1.26878	0.259996	0.564397	chr1:142035000-142585000			chr11	30135000	30140000	chr11	30555000	30560000
chr1	144910000	144915000	chr1	144945000	144950000	28	48	67	31	36	40	35000	-0.105582	5.5746	0.325572	0.568278	0.795455	chr1:144885000-144975000			chr11	30575000	30580000	chr11	30695000	30700000
chr1	145550000	145555000	chr1	145620000	145625000	19	16	34	21	19	37	70000	0.467333	4.84547	3.82691	0.0504358	0.266002	chr1:145525000-145650000			chr11	31145000	31150000	chr11	31515000	31520000
chr1	145650000	145665000	chr1	145850000	145855000	31	33	41	29	28	39	195000	0.181246	5.27677	0.785019	0.375611	0.663876	chr1:145625000-145880000			chr11	31150000	31155000	chr11	31535000	31540000
chr1	145650000	145665000	chr1	146220000	146230000	32	30	44	24	20	24	567500	-0.327552	5.08093	2.16143	0.141513	0.431275	chr1:145625000-146255000			chr11	31570000	31575000	chr11	31845000	31850000
chr1	146050000	146060000	chr1	146220000	146230000	45	64	85	36	39	48	170000	-0.344658	5.90312	4.2968	0.0381842	0.237779	chr1:146025000-146255000			chr11	31575000	31580000	chr11	31845000	31850000
chr1	147720000	147725000	chr1	147775000	147780000	6	23	18	7	17	23	55000	0.309183	4.26913	1.08769	0.296984	0.601064	chr1:147695000-147805000			chr11	32080000	32085000	chr11	32220000	32225000
chr1	147820000	147830000	chr1	148120000	148130000	10	26	30	25	23	18	300000	0.311098	4.71158	1.53544	0.215297	0.521087	chr1:147795000-148155000			chr11	32240000	32245000	chr11	32490000	32495000
chr1	151695000	151705000	chr1	152100000	152105000	22	48	43	29	39	37	402500	0.205439	5.3872	1.09266	0.295882	0.60016	chr1:151670000-152130000			chr11	32245000	32250000	chr11	32485000	32490000
chr1	151695000	151705000	chr1	152110000	152115000	26	49	64	24	40	33	412500	-0.205921	5.49522	1.16262	0.280923	0.585136	chr1:151670000-152140000			chr11	33075000	33080000	chr11	33450000	33455000
chr1	151695000	151705000	chr1	152155000	152160000	20	36	43	16	32	39	457500	0.124574	5.17059	0.343102	0.558044	0.789563	chr1:151670000-152185000			chr11	33075000	33080000	chr11	33510000	33515000
chr1	152250000	152260000	chr1	153190000	153210000	13	17	18	6	16	3	945000	-0.622641	3.95088	3.23724	0.0719818	0.318988	chr1:152225000-153235000			chr11	33075000	33080000	chr11	33620000	33625000
chr1	152280000	152300000	chr1	152850000	152860000	17	36	45	14	23	24	565000	-0.370021	4.95876	2.5152	0.112754	0.389521	chr1:152255000-152885000			chr11	33825000	33850000	chr11	34100000	34125000
chr1	152280000	152300000	chr1	153190000	153210000	19	26	23	14	17	19	910000	-0.131444	4.56405	0.241433	0.623173	0.827078	chr1:152255000-153235000			chr11	34650000	34655000	chr11	35175000	35180000
chr1	152385000	152390000	chr1	152765000	152770000	16	22	29	15	14	28	380000	0.0778415	4.62889	0.0898745	0.764337	0.902611	chr1:152360000-152795000			chr11	35180000	35185000	chr11	35480000	35485000
chr1	152385000	152390000	chr1	152850000	152860000	10	26	21	13	15	18	467500	0.00256246	4.38689	8.08627e-05	0.992825	0.99718	chr1:152360000-152885000			chr11	35180000	35185000	chr11	35505000	35510000
chr1	152475000	152485000	chr1	152765000	152770000	15	33	36	20	19	27	287500	-0.0355876	4.88115	0.0225188	0.880715	0.95494	chr1:152450000-152795000			chr11	35510000	35520000	chr11	35810000	35820000
chr1	152475000	152485000	chr1	152850000	152860000	25	35	49	28	42	44	375000	0.375229	5.41827	3.73643	0.053238	0.273755	chr1:152450000-152885000			chr11	35520000	35530000	chr11	35810000	35820000
chr1	152880000	152890000	chr1	153190000	153210000	32	48	72	21	27	41	315000	-0.458875	5.52367	5.76417	0.0163562	0.159694	chr1:152855000-153235000			chr11	39400000	39410000	chr11	39960000	39970000
chr1	152880000	152890000	chr1	153540000	153560000	68	58	77	61	49	67	665000	0.112547	6.15787	0.56253	0.453243	0.720498	chr1:152855000-153585000			chr11	43595000	43600000	chr11	44135000	44140000
chr1	152925000	152940000	chr1	153190000	153210000	37	60	79	37	46	55	267500	-0.0386991	5.89	0.054858	0.814816	0.92761	chr1:152900000-153235000			chr11	43595000	43600000	chr11	44140000	44145000
chr1	152925000	152940000	chr1	155880000	155890000	4	9	5	1	1	1	2952500	-2.15363	2.58571	8.88056	0.00288223	0.0691311	chr1:152900000-155915000			chr11	44420000	44425000	chr11	44820000	44825000
chr1	153290000	153300000	chr1	153540000	153560000	78	121	115	69	96	109	255000	0.113679	6.77126	0.875197	0.349521	0.641831	chr1:153265000-153585000			chr11	44425000	44430000	chr11	44820000	44825000
chr1	153330000	153335000	chr1	153540000	153560000	46	76	90	34	67	66	217500	-0.032727	6.15223	0.0471334	0.828129	0.934448	chr1:153305000-153585000			chr11	45755000	45760000	chr11	46030000	46035000
chr1	153340000	153345000	chr1	153540000	153560000	55	51	71	38	53	68	207500	0.155033	5.98523	0.948314	0.330149	0.630155	chr1:153315000-153585000			chr11	46080000	46085000	chr11	46240000	46245000
chr1	153410000	153420000	chr1	153540000	153560000	154	248	302	149	193	283	135000	0.138535	7.93055	2.80503	0.0939692	0.359843	chr1:153385000-153585000			chr11	46090000	46095000	chr11	46240000	46245000
chr1	153670000	153680000	chr1	154120000	154130000	102	168	176	96	141	176	450000	0.199132	7.30874	3.86406	0.0493308	0.263559	chr1:153645000-154155000			chr11	46330000	46340000	chr11	46440000	46450000
chr1	154365000	154380000	chr1	154590000	154595000	74	160	170	75	102	120	220000	-0.131044	7.01827	1.35931	0.243657	0.550472	chr1:154340000-154620000			chr11	46340000	46345000	chr11	46440000	46445000
chr1	154365000	154380000	chr1	155230000	155235000	8	22	23	15	13	11	860000	-0.129002	4.24182	0.182295	0.669408	0.851893	chr1:154340000-155260000			chr11	47270000	47280000	chr11	47470000	47480000
chr1	154365000	154380000	chr1	155240000	155245000	7	24	18	20	9	14	870000	0.12304	4.24203	0.167898	0.681987	0.858976	chr1:154340000-155270000			chr11	47800000	47810000	chr11	48580000	48590000
chr1	154365000	154380000	chr1	155590000	155600000	15	39	41	11	36	31	1222500	0.0272551	5.07238	0.0152367	0.901761	0.963355	chr1:154340000-155625000			chr11	47990000	48000000	chr11	48400000	48410000
chr1	154630000	154640000	chr1	154680000	154690000	132	240	310	124	182	184	50000	-0.162845	7.74935	3.39943	0.0652191	0.303805	chr1:154605000-154715000			chr11	48405000	48410000	chr11	48585000	48590000
chr1	154630000	154640000	chr1	154935000	154950000	101	172	246	93	160	165	307500	0.000785864	7.43053	6.46834e-05	0.993583	0.997407	chr1:154605000-154975000			chr11	48600000	48605000	chr11	48670000	48675000
chr1	154630000	154640000	chr1	155230000	155235000	39	44	60	27	52	40	597500	0.0460751	5.6399	0.0654383	0.798098	0.919753	chr1:154605000-155260000			chr11	48685000	48690000	chr11	49080000	49085000
chr1	154700000	154710000	chr1	155300000	155305000	8	17	16	9	17	20	597500	0.473528	4.17084	2.36654	0.123961	0.406343	chr1:154675000-155330000			chr11	49465000	49470000	chr11	49770000	49775000
chr1	154700000	154710000	chr1	155310000	155320000	17	32	38	22	32	28	610000	0.225791	5.04141	1.02899	0.310396	0.613774	chr1:154675000-155345000			chr11	49540000	49545000	chr11	49680000	49685000
chr1	154760000	154765000	chr1	154855000	154860000	67	117	109	53	91	88	95000	-0.0258428	6.61054	0.0403058	0.840884	0.939178	chr1:154735000-154885000			chr11	49540000	49550000	chr11	49650000	49660000
chr1	154935000	154950000	chr1	155230000	155235000	57	99	119	53	89	85	290000	0.0352688	6.54696	0.0721068	0.788294	0.91519	chr1:154910000-155260000			chr11	49800000	49805000	chr11	49940000	49945000
chr1	154935000	154950000	chr1	155590000	155600000	18	43	42	31	34	35	652500	0.26885	5.28987	1.74742	0.186201	0.488766	chr1:154910000-155625000			chr11	50250000	50260000	chr11	50580000	50590000
chr1	155250000	155260000	chr1	155590000	155600000	39	73	72	29	37	63	340000	-0.200796	5.88529	1.45737	0.227349	0.533815	chr1:155225000-155625000			chr11	50255000	50260000	chr11	50580000	50585000
chr1	155405000	155410000	chr1	155590000	155600000	228	346	374	220	283	379	187500	0.204173	8.39079	8.15697	0.0042896	0.0832637	chr1:155380000-155625000			chr11	50750000	50755000	chr11	51075000	51080000
chr1	155405000	155410000	chr1	155655000	155660000	28	41	50	21	33	31	250000	-0.173121	5.2963	0.714197	0.398054	0.679814	chr1:155380000-155685000			chr11	51100000	51105000	chr11	51340000	51345000
chr1	155405000	155410000	chr1	155690000	155700000	50	75	89	48	63	73	287500	0.0934453	6.22127	0.405297	0.524366	0.76729	chr1:155380000-155725000			chr11	51105000	51110000	chr11	51340000	51345000
chr1	155405000	155410000	chr1	156025000	156030000	12	18	41	15	7	20	620000	-0.441896	4.50667	2.54907	0.110359	0.385626	chr1:155380000-156055000			chr11	51430000	51435000	chr11	51500000	51505000
chr1	155740000	155750000	chr1	155880000	155890000	60	97	125	51	74	91	140000	-0.0728309	6.53533	0.303454	0.581725	0.804034	chr1:155715000-155915000			chr11	51630000	51635000	chr11	51780000	51785000
chr1	155740000	155750000	chr1	155965000	155970000	139	223	235	89	139	181	222500	-0.236208	7.53225	6.17307	0.0129709	0.142436	chr1:155715000-155995000			chr11	51810000	51820000	chr11	52150000	52160000
chr1	155740000	155750000	chr1	156025000	156030000	51	115	104	74	93	112	282500	0.358949	6.674	8.20992	0.00416619	0.0823019	chr1:155715000-156055000			chr11	51955000	51960000	chr11	52030000	52035000
chr1	155740000	155750000	chr1	156570000	156580000	23	41	59	26	37	52	830000	0.214242	5.50695	1.29519	0.255093	0.560336	chr1:155715000-156605000			chr11	52230000	52235000	chr11	53065000	53070000
chr1	156130000	156135000	chr1	156570000	156580000	102	178	246	137	147	180	442500	0.133477	7.51016	1.98007	0.159383	0.456827	chr1:156105000-156605000			chr11	52235000	52240000	chr11	53065000	53070000
chr1	156130000	156135000	chr1	156850000	156860000	47	32	67	36	36	41	722500	-0.0582153	5.62427	0.102749	0.748555	0.895288	chr1:156105000-156885000			chr11	53280000	53285000	chr11	53545000	53550000
chr1	156630000	156640000	chr1	156850000	156860000	84	151	181	81	122	148	220000	0.0666183	7.14649	0.386723	0.534027	0.774025	chr1:156605000-156885000			chr11	53280000	53290000	chr11	53540000	53550000
chr1	156630000	156640000	chr1	157060000	157065000	18	34	50	36	36	55	427500	0.626549	5.45458	10.6647	0.00109201	0.0420794	chr1:156605000-157090000			chr11	53545000	53550000	chr11	53660000	53665000
chr1	156630000	156640000	chr1	157070000	157075000	24	48	61	21	42	53	437500	0.114041	5.56886	0.38243	0.536305	0.775603	chr1:156605000-157100000			chr11	53550000	53555000	chr11	53660000	53665000
chr1	156630000	156640000	chr1	157125000	157145000	36	37	45	30	25	42	500000	0.0280949	5.36858	0.0200388	0.887429	0.957988	chr1:156605000-157170000			chr11	53570000	53575000	chr11	53660000	53665000
chr1	156630000	156640000	chr1	157380000	157385000	20	23	35	25	32	42	747500	0.652673	5.10417	8.9859	0.0027207	0.0672375	chr1:156605000-157410000			chr11	53950000	53960000	chr11	54290000	54300000
chr1	156870000	156880000	chr1	157060000	157065000	102	169	199	99	142	173	187500	0.128129	7.349	1.64022	0.200296	0.502706	chr1:156845000-157090000			chr11	54520000	54530000	chr11	54970000	54980000
chr1	156870000	156880000	chr1	157125000	157145000	120	204	220	104	161	163	260000	-0.0345976	7.48414	0.129857	0.71858	0.880091	chr1:156845000-157170000			chr11	54690000	54700000	chr11	54790000	54800000
chr1	156870000	156880000	chr1	157360000	157370000	23	34	38	14	23	26	490000	-0.279847	4.95072	1.44114	0.229954	0.536621	chr1:156845000-157395000			chr11	54690000	54700000	chr11	54970000	54980000
chr1	156870000	156880000	chr1	157380000	157385000	17	41	36	16	33	30	507500	0.0606908	5.07271	0.0756649	0.78326	0.913577	chr1:156845000-157410000			chr11	54740000	54745000	chr11	54790000	54795000
chr1	156895000	156905000	chr1	156945000	156950000	129	157	241	94	127	161	47500	-0.153224	7.38807	2.37482	0.123306	0.405725	chr1:156870000-156975000			chr11	54865000	54870000	chr11	54970000	54975000
chr1	156895000	156905000	chr1	156985000	156990000	99	140	153	72	100	134	87500	-0.047636	7.01352	0.179793	0.671551	0.853415	chr1:156870000-157015000			chr11	54975000	54980000	chr11	55195000	55200000
chr1	157090000	157095000	chr1	157585000	157590000	17	19	22	11	25	18	495000	0.20686	4.49594	0.576878	0.447538	0.716404	chr1:157065000-157615000			chr11	54975000	54980000	chr11	55255000	55260000
chr1	157125000	157145000	chr1	157360000	157370000	104	171	194	115	134	160	230000	0.114508	7.33995	1.30096	0.254039	0.560336	chr1:157100000-157395000			chr11	55010000	55015000	chr11	55195000	55200000
chr1	157125000	157145000	chr1	157380000	157385000	42	83	93	41	50	53	247500	-0.285096	6.08784	3.36268	0.0666893	0.307159	chr1:157100000-157410000			chr11	55330000	55335000	chr11	55915000	55920000
chr1	157410000	157425000	chr1	157565000	157570000	23	43	40	17	32	28	150000	-0.148946	5.14872	0.476068	0.490209	0.744154	chr1:157385000-157595000			chr11	55330000	55335000	chr11	55920000	55925000
chr1	157410000	157425000	chr1	157630000	157635000	17	25	36	17	32	28	215000	0.291828	4.92523	1.5812	0.208588	0.512622	chr1:157385000-157660000			chr11	55385000	55390000	chr11	55805000	55810000
chr1	157410000	157425000	chr1	158170000	158180000	23	25	23	9	21	13	757500	-0.409728	4.51899	2.21779	0.136428	0.424853	chr1:157385000-158205000			chr11	57600000	57605000	chr11	57745000	57750000
chr1	157935000	157940000	chr1	158160000	158165000	35	54	53	33	33	43	225000	-0.069894	5.5807	0.143542	0.704785	0.87237	chr1:157910000-158190000			chr11	57630000	57635000	chr11	57745000	57750000
chr1	157935000	157940000	chr1	158170000	158180000	36	54	86	32	48	48	237500	-0.146636	5.84475	0.758184	0.383897	0.669431	chr1:157910000-158205000			chr11	57750000	57775000	chr11	58425000	58450000
chr1	158560000	158565000	chr1	158605000	158610000	75	144	141	59	87	95	45000	-0.267059	6.80063	4.8253	0.028045	0.206429	chr1:158535000-158635000			chr11	57765000	57770000	chr11	57975000	57980000
chr1	158560000	158565000	chr1	159005000	159020000	44	63	85	42	42	62	450000	-0.0831331	5.99259	0.27131	0.602454	0.815684	chr1:158535000-159045000			chr11	57770000	57775000	chr11	57980000	57985000
chr1	158660000	158680000	chr1	158820000	158825000	23	27	65	27	36	36	152500	0.0962436	5.36137	0.234668	0.628084	0.829615	chr1:158635000-158850000			chr11	58045000	58050000	chr11	58160000	58165000
chr1	158660000	158680000	chr1	159005000	159020000	124	200	241	136	172	202	342500	0.164244	7.62844	3.24173	0.0717849	0.318579	chr1:158635000-159045000			chr11	58050000	58055000	chr11	58115000	58120000
chr1	158660000	158680000	chr1	159210000	159220000	12	22	23	11	22	23	545000	0.284168	4.50725	1.09983	0.294303	0.598786	chr1:158635000-159245000			chr11	58210000	58220000	chr11	58450000	58460000
chr1	158660000	158680000	chr1	159460000	159470000	15	29	36	11	17	26	795000	-0.253862	4.73083	1.01114	0.314631	0.616677	chr1:158635000-159495000			chr11	58315000	58320000	chr11	58390000	58395000
chr1	158660000	158680000	chr1	159480000	159500000	28	51	64	35	47	54	820000	0.239114	5.72638	1.88559	0.1697	0.467824	chr1:158635000-159525000			chr11	59115000	59120000	chr11	59295000	59300000
chr1	158845000	158850000	chr1	159005000	159020000	93	143	126	85	94	115	165000	0.0101323	6.92653	0.00769114	0.930116	0.975735	chr1:158820000-159045000			chr11	59445000	59450000	chr11	59555000	59560000
chr1	158860000	158865000	chr1	159005000	159020000	83	115	145	81	90	101	150000	-0.0226375	6.83443	0.0360166	0.849481	0.94377	chr1:158835000-159045000			chr11	59690000	59695000	chr11	59840000	59845000
chr1	159005000	159020000	chr1	159385000	159390000	35	44	64	29	40	46	375000	-0.00279658	5.61832	0.000236829	0.987722	0.995622	chr1:158980000-159415000			chr11	60010000	60015000	chr11	60225000	60230000
chr1	159025000	159030000	chr1	159210000	159220000	6	6	12	8	8	13	187500	0.576562	3.56389	2.16275	0.141392	0.431275	chr1:1.59e+08-159245000			chr11	60010000	60020000	chr11	60220000	60230000
chr1	159480000	159500000	chr1	160580000	160590000	14	23	31	18	19	24	1095000	0.154413	4.68102	0.368602	0.543767	0.779548	chr1:159455000-160615000			chr11	60510000	60515000	chr11	60690000	60695000
chr1	159670000	159680000	chr1	160190000	160200000	24	28	49	29	34	34	520000	0.252951	5.25599	1.5091	0.219276	0.52508	chr1:159645000-160225000			chr11	60920000	60925000	chr11	61310000	61315000
chr1	159980000	159995000	chr1	160190000	160200000	13	33	24	13	15	13	207500	-0.45657	4.48385	2.67019	0.102244	0.374221	chr1:159955000-160225000			chr11	61000000	61010000	chr11	61220000	61230000
chr1	159980000	159995000	chr1	160580000	160590000	22	45	45	20	25	28	597500	-0.304308	5.16324	1.98494	0.158871	0.456161	chr1:159955000-160615000			chr11	61005000	61010000	chr11	61195000	61200000
chr1	160520000	160530000	chr1	160880000	160890000	40	55	51	29	39	57	360000	0.0860949	5.68656	0.23656	0.626702	0.828834	chr1:160495000-160915000			chr11	61005000	61010000	chr11	61205000	61210000
chr1	160520000	160530000	chr1	161060000	161070000	28	38	52	23	33	56	540000	0.234957	5.46027	1.50732	0.219549	0.525305	chr1:160495000-161095000			chr11	61320000	61325000	chr11	61525000	61530000
chr1	160600000	160605000	chr1	160880000	160890000	43	49	73	17	38	45	282500	-0.410512	5.65473	5.08694	0.0241067	0.192525	chr1:160575000-160915000			chr11	61765000	61770000	chr11	62090000	62095000
chr1	160600000	160605000	chr1	161060000	161070000	21	45	56	24	24	32	462500	-0.295184	5.2824	2.03716	0.153496	0.447515	chr1:160575000-161095000			chr11	61770000	61775000	chr11	62090000	62095000
chr1	160770000	160775000	chr1	161060000	161070000	20	15	27	13	14	23	292500	0.000842237	4.49583	9.57498e-06	0.997531	0.999143	chr1:160745000-161095000			chr11	62550000	62560000	chr11	63200000	63210000
chr1	160880000	160890000	chr1	161060000	161070000	19	37	37	15	29	33	180000	0.0389382	5.0491	0.0305899	0.861159	0.948075	chr1:160855000-161095000			chr11	62570000	62575000	chr11	62715000	62720000
chr1	161325000	161330000	chr1	161710000	161715000	16	24	27	14	26	27	385000	0.30973	4.73143	1.54467	0.213924	0.519322	chr1:161300000-161740000			chr11	62570000	62575000	chr11	62730000	62735000
chr1	161325000	161330000	chr1	161990000	162000000	21	39	50	26	23	38	667500	-0.0261419	5.24859	0.0158805	0.899718	0.96231	chr1:161300000-162025000			chr11	62570000	62580000	chr11	62690000	62700000
chr1	161360000	161370000	chr1	166140000	166150000	3	6	4	3	1	4	4780000	-0.374987	2.58581	0.365798	0.545304	0.780032	chr1:161335000-166175000			chr11	62735000	62740000	chr11	62945000	62950000
chr1	161840000	161850000	chr1	161990000	162000000	49	82	96	63	50	79	150000	0.0706507	6.29333	0.243293	0.621838	0.826311	chr1:161815000-162025000			chr11	63735000	63740000	chr11	64035000	64040000
chr1	162180000	162190000	chr1	162640000	162680000	9	25	22	5	4	6	475000	-1.5673	3.91598	17.0958	3.55404e-05	0.00762206	chr1:162155000-162705000			chr11	64565000	64570000	chr11	64700000	64705000
chr1	162330000	162340000	chr1	162640000	162680000	33	59	64	25	35	46	325000	-0.245228	5.6391	1.82101	0.177193	0.477521	chr1:162305000-162705000			chr11	65005000	65010000	chr11	65490000	65495000
chr1	162330000	162340000	chr1	163110000	163130000	14	24	31	11	28	20	785000	0.0854678	4.67063	0.111798	0.738107	0.88964	chr1:162305000-163155000			chr11	65630000	65640000	chr11	66700000	66710000
chr1	162490000	162500000	chr1	162640000	162680000	20	33	35	14	24	23	165000	-0.216001	4.87227	0.814633	0.366754	0.657501	chr1:162465000-162705000			chr11	65930000	65940000	chr11	66680000	66690000
chr1	162490000	162500000	chr1	162760000	162770000	13	32	51	28	31	33	270000	0.250695	5.18508	1.40878	0.235259	0.541668	chr1:162465000-162795000			chr11	66715000	66720000	chr11	66795000	66800000
chr1	162490000	162500000	chr1	162775000	162790000	30	43	41	22	30	25	287500	-0.253673	5.20706	1.42911	0.23191	0.538913	chr1:162465000-162815000			chr11	66715000	66720000	chr11	66830000	66835000
chr1	162490000	162500000	chr1	163110000	163130000	5	3	10	11	13	9	625000	1.16815	3.51905	8.28954	0.00398742	0.0804101	chr1:162465000-163155000			chr11	66715000	66720000	chr11	66895000	66900000
chr1	162640000	162680000	chr1	163110000	163130000	43	81	103	43	83	71	460000	0.10776	6.30937	0.573367	0.448924	0.717603	chr1:162615000-163155000			chr11	66795000	66800000	chr11	66830000	66835000
chr1	162685000	162690000	chr1	162775000	162790000	21	30	39	22	21	31	95000	0.0292483	5.00095	0.0166533	0.89732	0.961927	chr1:162660000-162815000			chr11	66925000	66930000	chr11	67160000	67165000
chr1	162685000	162690000	chr1	162850000	162855000	13	12	19	12	12	14	165000	0.0992508	4.09624	0.097562	0.754775	0.897659	chr1:162660000-162880000			chr11	66925000	66930000	chr11	67240000	67245000
chr1	163020000	163025000	chr1	163100000	163105000	45	55	63	21	30	34	80000	-0.626554	5.5637	10.8503	0.000987804	0.0404365	chr1:162995000-163130000			chr11	67005000	67010000	chr11	67160000	67165000
chr1	163140000	163150000	chr1	163215000	163220000	72	96	119	63	86	94	72500	0.0709311	6.62426	0.307828	0.579016	0.802258	chr1:163115000-163245000			chr11	67240000	67245000	chr11	67460000	67465000
chr1	163140000	163150000	chr1	163615000	163620000	36	45	34	22	28	39	472500	-0.0592964	5.29694	0.0843833	0.771443	0.907052	chr1:163115000-163645000			chr11	67815000	67820000	chr11	68215000	68220000
chr1	163140000	163150000	chr1	163660000	163670000	41	79	75	48	50	58	520000	-0.00976187	6.04556	0.00389711	0.950223	0.98331	chr1:163115000-163695000			chr11	67815000	67820000	chr11	68220000	68225000
chr1	163330000	163335000	chr1	163615000	163620000	24	46	61	30	28	41	285000	-0.0912905	5.45997	0.224531	0.635609	0.833479	chr1:163305000-163645000			chr11	68295000	68300000	chr11	68370000	68375000
chr1	163675000	163680000	chr1	163895000	163900000	53	81	82	52	49	70	220000	-0.0256759	6.18222	0.0296166	0.863363	0.949039	chr1:163650000-163925000			chr11	68625000	68630000	chr11	68795000	68800000
chr1	163675000	163680000	chr1	164240000	164245000	18	37	33	28	22	29	565000	0.15581	5.02557	0.4834	0.486886	0.742643	chr1:163650000-164270000			chr11	68715000	68720000	chr11	68785000	68790000
chr1	163805000	163810000	chr1	163895000	163900000	24	63	63	40	50	56	90000	0.272947	5.80827	2.6046	0.106554	0.38091	chr1:163780000-163925000			chr11	68880000	68885000	chr11	69055000	69060000
chr1	163930000	163935000	chr1	164240000	164245000	40	62	69	37	38	52	310000	-0.117269	5.81767	0.476492	0.490015	0.744154	chr1:163905000-164270000			chr11	68930000	68940000	chr11	69520000	69530000
chr1	164290000	164300000	chr1	164590000	164600000	41	83	100	38	61	59	300000	-0.190616	6.16279	1.59544	0.20655	0.510454	chr1:164265000-164625000			chr11	69010000	69015000	chr11	69195000	69200000
chr1	164475000	164480000	chr1	164590000	164600000	31	59	67	24	42	42	117500	-0.227177	5.65473	1.58242	0.208412	0.512614	chr1:164450000-164625000			chr11	69080000	69085000	chr11	69195000	69200000
chr1	164630000	164640000	chr1	165870000	165890000	37	43	62	38	36	36	1245000	-0.0561124	5.58631	0.0929493	0.760461	0.900945	chr1:164605000-165915000			chr11	69080000	69090000	chr11	69330000	69340000
chr1	164630000	164640000	chr1	165910000	165920000	11	7	9	10	19	21	1280000	1.18769	4.0177	12.7652	0.000353136	0.0237395	chr1:164605000-165945000			chr11	69615000	69620000	chr11	69760000	69765000
chr1	164820000	164830000	chr1	164985000	164990000	30	44	52	35	26	41	162500	0.00704897	5.44863	0.00133417	0.970863	0.988887	chr1:164795000-165015000			chr11	69850000	69875000	chr11	69975000	70000000
chr1	164820000	164830000	chr1	165840000	165850000	14	30	34	17	32	19	1020000	0.113787	4.84524	0.225661	0.63476	0.832877	chr1:164795000-165875000			chr11	69860000	69870000	chr11	69980000	69990000
chr1	165070000	165085000	chr1	165840000	165850000	23	39	33	19	26	32	767500	0.00814935	5.06519	0.00135406	0.970646	0.988812	chr1:165045000-165875000			chr11	70225000	70230000	chr11	70425000	70430000
chr1	165070000	165085000	chr1	166065000	166070000	9	16	20	5	5	14	990000	-0.588525	3.88095	2.74872	0.0973326	0.365695	chr1:165045000-166095000			chr11	70225000	70230000	chr11	70570000	70575000
chr1	165925000	165930000	chr1	166065000	166070000	62	95	109	50	86	82	140000	0.0241287	6.49589	0.0325678	0.856787	0.946107	chr1:165900000-166095000			chr11	70880000	70890000	chr11	70940000	70950000
chr1	166245000	166255000	chr1	166830000	166840000	13	24	26	12	22	23	585000	0.166245	4.58581	0.398183	0.528029	0.769157	chr1:166220000-166865000			chr11	71370000	71375000	chr11	71840000	71845000
chr1	166245000	166255000	chr1	167050000	167060000	44	59	111	37	60	65	805000	-0.0889644	6.14062	0.344519	0.557232	0.789009	chr1:166220000-167085000			chr11	71865000	71870000	chr11	71955000	71960000
chr1	166360000	166370000	chr1	166830000	166840000	21	45	40	24	34	46	470000	0.282994	5.33596	2.00206	0.157086	0.453354	chr1:166335000-166865000			chr11	72025000	72050000	chr11	72350000	72375000
chr1	166380000	166390000	chr1	166420000	166425000	23	57	65	23	25	32	37500	-0.543425	5.42931	7.48988	0.00620466	0.0989438	chr1:166355000-166450000			chr11	72150000	72160000	chr11	72230000	72240000
chr1	166380000	166390000	chr1	167050000	167060000	26	59	67	26	25	35	670000	-0.507437	5.50646	6.92704	0.00849021	0.115208	chr1:166355000-167085000			chr11	72155000	72160000	chr11	72235000	72240000
chr1	166800000	166805000	chr1	167050000	167060000	30	59	66	34	37	45	252500	-0.105532	5.68592	0.351952	0.55301	0.786503	chr1:166775000-167085000			chr11	72380000	72385000	chr11	72545000	72550000
chr1	167165000	167170000	chr1	167390000	167395000	32	37	69	22	30	45	225000	-0.196338	5.48933	1.05334	0.304738	0.608521	chr1:167140000-167420000			chr11	72380000	72390000	chr11	72550000	72560000
chr1	167180000	167185000	chr1	167250000	167255000	39	72	88	41	49	70	70000	-0.00266399	6.07636	0.000296845	0.986254	0.995218	chr1:167155000-167280000			chr11	72630000	72635000	chr11	72810000	72815000
chr1	167320000	167330000	chr1	167580000	167595000	15	36	31	13	15	24	262500	-0.343427	4.73095	1.83663	0.175346	0.474376	chr1:167295000-167620000			chr11	72630000	72640000	chr11	72810000	72820000
chr1	167390000	167395000	chr1	167570000	167575000	19	43	53	23	43	50	180000	0.323402	5.466	2.87178	0.0901449	0.353547	chr1:167365000-167600000			chr11	74190000	74195000	chr11	74340000	74345000
chr1	167510000	167515000	chr1	167580000	167595000	55	95	100	55	71	75	75000	-0.00284388	6.3966	0.000422028	0.98361	0.994262	chr1:167485000-167620000			chr11	74735000	74740000	chr11	74980000	74985000
chr1	167510000	167515000	chr1	167665000	167670000	61	103	104	58	79	114	155000	0.215647	6.59441	2.80125	0.094191	0.360316	chr1:167485000-167695000			chr11	75005000	75010000	chr11	75100000	75105000
chr1	167580000	167595000	chr1	167665000	167670000	134	225	256	138	209	224	80000	0.204237	7.76881	5.49824	0.0190356	0.170796	chr1:167555000-167695000			chr11	75005000	75010000	chr11	75270000	75275000
chr1	167580000	167595000	chr1	168080000	168100000	16	19	28	15	14	18	502500	-0.110135	4.47224	0.15845	0.690588	0.863545	chr1:167555000-168125000			chr11	75520000	75530000	chr11	75780000	75790000
chr1	167700000	167715000	chr1	167780000	167790000	39	57	77	44	58	67	77500	0.277512	6.00942	3.09991	0.0782965	0.330768	chr1:167675000-167815000			chr11	75525000	75530000	chr11	75780000	75785000
chr1	167700000	167715000	chr1	168080000	168100000	49	90	84	45	55	76	382500	-0.0302334	6.22452	0.0422897	0.837069	0.938292	chr1:167675000-168125000			chr11	75575000	75600000	chr11	76200000	76225000
chr1	167700000	167715000	chr1	168230000	168250000	105	204	219	93	114	118	532500	-0.38653	7.29686	13.9682	0.000185929	0.0172871	chr1:167675000-168275000			chr11	75585000	75590000	chr11	75715000	75720000
chr1	167780000	167790000	chr1	168080000	168100000	56	90	91	51	58	80	305000	-0.015392	6.31655	0.0116879	0.913908	0.969617	chr1:167755000-168125000			chr11	75585000	75590000	chr11	75780000	75785000
chr1	167840000	167850000	chr1	168080000	168100000	52	74	73	47	47	76	245000	0.0831948	6.11573	0.2984	0.584887	0.806125	chr1:167815000-168125000			chr11	75900000	75910000	chr11	75970000	75980000
chr1	167930000	167940000	chr1	168080000	168100000	88	126	133	84	95	103	155000	0.0119915	6.86684	0.0103456	0.918984	0.971977	chr1:167905000-168125000			chr11	76065000	76070000	chr11	76215000	76220000
chr1	168060000	168070000	chr1	169200000	169210000	25	49	55	28	28	41	1140000	-0.0988985	5.43604	0.25891	0.61087	0.820682	chr1:168035000-169235000			chr11	76265000	76270000	chr11	76455000	76460000
chr1	168080000	168100000	chr1	168230000	168250000	86	165	212	86	111	146	150000	-0.119644	7.21598	1.29491	0.255144	0.560336	chr1:168055000-168275000			chr11	76480000	76490000	chr11	76900000	76910000
chr1	168080000	168100000	chr1	169140000	169145000	2	9	11	3	10	17	1052500	0.748123	3.54124	3.55703	0.0592939	0.290255	chr1:168055000-169170000			chr11	76900000	76925000	chr11	77275000	77300000
chr1	168510000	168530000	chr1	168690000	168700000	34	68	64	39	45	59	175000	0.096362	5.86803	0.336922	0.561611	0.791006	chr1:168485000-168725000			chr11	77300000	77325000	chr11	77775000	77800000
chr1	168660000	168670000	chr1	169140000	169145000	21	54	43	29	43	46	477500	0.310891	5.49585	2.7097	0.0997395	0.369205	chr1:168635000-169170000			chr11	77305000	77310000	chr11	77445000	77450000
chr1	168660000	168670000	chr1	169260000	169270000	20	35	36	24	33	33	600000	0.29466	5.13422	1.87675	0.170704	0.468446	chr1:168635000-169295000			chr11	77305000	77310000	chr11	77795000	77800000
chr1	168930000	168940000	chr1	169260000	169270000	29	52	58	30	36	36	330000	-0.133911	5.52441	0.504371	0.477586	0.73651	chr1:168905000-169295000			chr11	77485000	77490000	chr11	77605000	77610000
chr1	169150000	169155000	chr1	169260000	169270000	106	182	204	112	152	153	112500	0.073775	7.38914	0.557121	0.455423	0.721645	chr1:169125000-169295000			chr11	77635000	77640000	chr11	77780000	77785000
chr1	169150000	169155000	chr1	169570000	169575000	23	26	41	18	16	36	420000	-0.0510075	4.96761	0.0492352	0.8244	0.932464	chr1:169125000-169600000			chr11	77795000	77800000	chr11	77990000	77995000
chr1	169340000	169350000	chr1	169570000	169575000	53	114	131	65	94	94	227500	0.0768347	6.67814	0.374994	0.540295	0.777684	chr1:169315000-169600000			chr11	78075000	78100000	chr11	80200000	80225000
chr1	169340000	169350000	chr1	169710000	169720000	24	53	67	21	55	56	370000	0.185819	5.71082	1.12534	0.288772	0.592296	chr1:169315000-169745000			chr11	78670000	78675000	chr11	78765000	78770000
chr1	169340000	169350000	chr1	169840000	169850000	9	17	14	9	16	14	500000	0.272545	4.04937	0.712756	0.39853	0.680533	chr1:169315000-169875000			chr11	78780000	78785000	chr11	79025000	79030000
chr1	169340000	169350000	chr1	169860000	169875000	38	66	66	27	40	49	522500	-0.239509	5.76039	1.89325	0.168836	0.46667	chr1:169315000-169900000			chr11	78845000	78850000	chr11	79025000	79030000
chr1	169620000	169630000	chr1	169840000	169850000	81	155	165	82	111	127	220000	-0.0133767	7.05894	0.0146484	0.903667	0.964337	chr1:169595000-169875000			chr11	79035000	79040000	chr11	79210000	79215000
chr1	169860000	169875000	chr1	170140000	170150000	16	31	43	9	24	32	277500	-0.157071	4.92452	0.449645	0.502504	0.752708	chr1:169835000-170175000			chr11	79395000	79400000	chr11	79730000	79735000
chr1	169860000	169875000	chr1	171385000	171395000	5	16	15	10	6	18	1522500	0.226993	3.89886	0.438998	0.507607	0.756301	chr1:169835000-171420000			chr11	79400000	79405000	chr11	79730000	79735000
chr1	169920000	169930000	chr1	173640000	173655000	3	13	13	7	6	8	3722500	-0.15124	3.49545	0.138212	0.710065	0.875484	chr1:169895000-173680000			chr11	79440000	79445000	chr11	79730000	79735000
chr1	170140000	170150000	chr1	170250000	170255000	29	35	42	21	26	50	107500	0.181958	5.28981	0.79896	0.371404	0.659747	chr1:170115000-170280000			chr11	79520000	79525000	chr11	79605000	79610000
chr1	170140000	170150000	chr1	171385000	171395000	12	19	27	11	12	15	1245000	-0.295736	4.29614	0.986484	0.320603	0.621842	chr1:170115000-171420000			chr11	80290000	80295000	chr11	81425000	81430000
chr1	170305000	170310000	chr1	171385000	171395000	6	11	14	3	5	2	1082500	-1.29204	3.26912	7.20354	0.007276	0.107058	chr1:170280000-171420000			chr11	81795000	81800000	chr11	81990000	81995000
chr1	171460000	171465000	chr1	171840000	171870000	41	36	49	23	49	51	392500	0.274535	5.57006	2.2258	0.135723	0.423555	chr1:171435000-171895000			chr11	81860000	81865000	chr11	81985000	81990000
chr1	171595000	171600000	chr1	171840000	171870000	18	46	48	20	32	37	257500	-0.019447	5.27575	0.0089662	0.924561	0.97282	chr1:171570000-171895000			chr11	82040000	82050000	chr11	83230000	83240000
chr1	171840000	171870000	chr1	172540000	172550000	16	28	34	13	18	20	690000	-0.299319	4.68075	1.34922	0.245414	0.552139	chr1:171815000-172575000			chr11	82045000	82050000	chr11	82540000	82545000
chr1	171880000	171890000	chr1	172060000	172065000	23	30	52	29	20	32	177500	-0.0617243	5.17076	0.0835194	0.772584	0.907665	chr1:171855000-172090000			chr11	82560000	82565000	chr11	82700000	82705000
chr1	171880000	171890000	chr1	172540000	172550000	18	21	32	15	23	21	660000	0.0443677	4.69129	0.0305371	0.861277	0.948075	chr1:171855000-172575000			chr11	82570000	82580000	chr11	82680000	82690000
chr1	172220000	172225000	chr1	172540000	172550000	16	27	31	11	18	19	322500	-0.310836	4.60733	1.37631	0.24073	0.547677	chr1:172195000-172575000			chr11	82575000	82580000	chr11	82700000	82705000
chr1	172820000	172830000	chr1	173005000	173010000	7	11	13	16	15	15	182500	0.872681	4.01757	7.04853	0.00793305	0.111787	chr1:172795000-173035000			chr11	82720000	82730000	chr11	82880000	82890000
chr1	172820000	172830000	chr1	173180000	173190000	35	46	57	34	37	53	360000	0.156551	5.63985	0.758535	0.383787	0.669431	chr1:172795000-173215000			chr11	82725000	82730000	chr11	83235000	83240000
chr1	172835000	172840000	chr1	172925000	172930000	60	97	94	38	74	84	90000	-0.0465631	6.38384	0.111897	0.737995	0.88964	chr1:172810000-172955000			chr11	82730000	82735000	chr11	83235000	83240000
chr1	172870000	172880000	chr1	173405000	173420000	5	19	19	7	12	16	537500	0.0148429	4.03299	0.00206992	0.963712	0.987223	chr1:172845000-173445000			chr11	82795000	82800000	chr11	82830000	82835000
chr1	173040000	173045000	chr1	173150000	173155000	71	106	147	64	97	128	110000	0.146113	6.82896	1.50633	0.2197	0.525579	chr1:173015000-173180000			chr11	83250000	83255000	chr11	83555000	83560000
chr1	173040000	173045000	chr1	173405000	173420000	23	26	46	18	22	42	370000	0.0986083	5.10351	0.204592	0.651039	0.841802	chr1:173015000-173445000			chr11	83370000	83375000	chr11	83445000	83450000
chr1	173040000	173045000	chr1	173425000	173450000	21	45	49	15	23	27	395000	-0.508945	5.1258	5.29994	0.0213261	0.18076	chr1:173015000-173475000			chr11	83595000	83600000	chr11	83740000	83745000
chr1	173050000	173060000	chr1	173180000	173190000	154	266	341	136	197	219	130000	-0.150055	7.91169	3.20893	0.0732373	0.321441	chr1:173025000-173215000			chr11	83610000	83620000	chr11	84620000	84630000
chr1	173050000	173060000	chr1	173290000	173295000	13	28	30	21	22	36	237500	0.463553	4.88139	3.8664	0.049262	0.263559	chr1:173025000-173320000			chr11	83630000	83635000	chr11	83740000	83745000
chr1	173050000	173060000	chr1	173425000	173450000	33	63	74	33	44	50	382500	-0.108232	5.81258	0.404767	0.524638	0.767552	chr1:173025000-173475000			chr11	84325000	84350000	chr11	84600000	84625000
chr1	173290000	173295000	chr1	173405000	173420000	79	150	160	82	106	118	120000	-0.0338281	7.00693	0.0903563	0.763725	0.902437	chr1:173265000-173445000			chr11	84790000	84795000	chr11	86855000	86860000
chr1	173290000	173295000	chr1	173425000	173450000	59	93	102	42	76	72	145000	-0.107506	6.37434	0.590534	0.442213	0.713086	chr1:173265000-173475000			chr11	85195000	85200000	chr11	85295000	85300000
chr1	173390000	173395000	chr1	173425000	173450000	27	48	55	34	42	40	45000	0.147463	5.55293	0.632577	0.426412	0.702122	chr1:173365000-173475000			chr11	85195000	85200000	chr11	85655000	85660000
chr1	173425000	173450000	chr1	173480000	173485000	17	22	30	19	34	32	45000	0.60947	4.91688	6.84389	0.00889448	0.118172	chr1:173400000-173510000			chr11	85330000	85340000	chr11	85650000	85660000
chr1	173640000	173655000	chr1	175770000	175790000	5	6	6	1	3	5	2132500	-0.58819	2.7893	1.07524	0.299765	0.603271	chr1:173615000-175815000			chr11	85525000	85530000	chr11	85650000	85655000
chr1	173640000	173655000	chr1	175880000	175885000	8	6	7	5	8	6	2235000	0.164034	3.24208	0.13314	0.715199	0.878196	chr1:173615000-175910000			chr11	85650000	85660000	chr11	86170000	86180000
chr1	173640000	173655000	chr1	175890000	175895000	4	5	6	5	8	4	2245000	0.481112	3.001	0.928404	0.335278	0.633428	chr1:173615000-175920000			chr11	85655000	85660000	chr11	85985000	85990000
chr1	173745000	173760000	chr1	173930000	173940000	106	195	219	118	150	157	182500	0.0220856	7.44404	0.0516669	0.820188	0.930694	chr1:173720000-173965000			chr11	85660000	85665000	chr11	85790000	85795000
chr1	173745000	173760000	chr1	174240000	174250000	10	31	27	12	18	23	492500	-0.0473142	4.59644	0.032224	0.857537	0.946512	chr1:173720000-174275000			chr11	86710000	86720000	chr11	86800000	86810000
chr1	173810000	173815000	chr1	179260000	179265000	1	4	3	3	7	3	5450000	0.975951	2.58589	2.52421	0.112111	0.388413	chr1:173785000-179290000			chr11	86710000	86720000	chr11	86810000	86820000
chr1	173950000	173960000	chr1	174240000	174250000	67	109	131	64	100	127	290000	0.233466	6.79428	3.76418	0.0523614	0.271631	chr1:173925000-174275000			chr11	86730000	86735000	chr11	86805000	86810000
chr1	173980000	173985000	chr1	174240000	174250000	27	68	75	33	45	64	262500	0.0524687	5.88068	0.100649	0.751052	0.896382	chr1:173955000-174275000			chr11	87470000	87480000	chr11	87530000	87540000
chr1	174070000	174080000	chr1	174240000	174250000	182	308	385	184	236	360	170000	0.144816	8.24386	3.74357	0.0530111	0.273286	chr1:174045000-174275000			chr11	87475000	87480000	chr11	87580000	87585000
chr1	174330000	174350000	chr1	174410000	174415000	101	129	169	91	119	140	72500	0.121648	7.11418	1.2634	0.261008	0.565923	chr1:174305000-174440000			chr11	87610000	87620000	chr11	87760000	87770000
[truncated: 13,740 more rows]

## Sheet: Figure 5a
Figure 5a
APA of strengthened CTCF-related loops		APA of weakened CTCF-related loops
[truncated: 1,401 more rows]

## Sheet: Figure 5b
Figure 5b
[truncated: 46,007 more rows]

## Sheet: Figure 5c
Figure 5c
[truncated: 2,685 more rows]

## Sheet: Figure 6a
Figure 6a
[truncated: 57,663 more rows]

[truncated: 10 more sheets: Figure 6b, Figure 7, Supplementary Fig.4a, Supplementary Fig.4b, Supplementary Fig.4c, Supplementary Fig.5a, Supplementary Fig.6, Supplementary Fig.7a, Supplementary Fig.7b, Supplementary Fig.7c and 7d]
